# Supplementary material for: 4-[4-(Piperidin-1-yl)piperidin-1-yl]benzonitrile
Source: Acta Crystallogr Sect E Struct Rep Online. 2010 Jan 9;66(Pt 2):o284. doi: 10.1107/S160053680905507X (PMC2979720; doi:10.1107/S160053680905507X)
Supplement: Supplementary file 1 [file e-66-0o284-sup1.cif]

##############################################################################
###                                                                        ###
###        Electronic paper (Acta Crystallographica Section E)             ###
###                                                                        ###
##############################################################################
#                                                                            #
# This CIF contains the data in a paper accepted for publication in Acta     #
# Crystallographica Section E. It conforms to the requirements of Notes      #
# for Authors for Section E, and has been peer reviewed under the auspices   #
# of the IUCr Commission on Journals.                                        #
#                                                                            #
# Full details of the Crystallographic Information File format               #
# are given in the paper "The Crystallographic Information File (CIF):       #
# a New Standard Archive File for Crystallography" by S. R. Hall, F. H.      #
# Allen and I. D. Brown [Acta Cryst. (1991), A47, 655-685].                  #
#                                                                            #
# The current version of the core CIF dictionary is obtainable from          #
# ftp://ftp.iucr.org/pub/cif_core.dic. The current version number is 2.4.    #
#                                                                            #
# Software is freely available for graphical display of the structure(s) in  #
# this CIF.  For information consult the CIF home page http://www.iucr.org/  #
# cif/home.html                                                              #
#                                                                            #
# This file may be used for bona fide research purposes within the           #
# scientific community so long as proper attribution is given to the journal # 
# article from which it was obtained.                                        #
#                                                                            #
##############################################################################
                                             
data_global
_audit_creation_method     SHELXL-97
_journal_date_recd_electronic     2009-11-09
_journal_date_accepted     2009-12-22
_journal_name_full     'Acta Crystallographica, Section E'
_journal_year     2010
_journal_volume     66
_journal_issue      2
_journal_page_first     o284
_journal_page_last     o284
_journal_paper_category     QO
_journal_coeditor_code     KP2240
_publ_contact_author_name     'Shi, Jian-you'
_publ_contact_author_address
;
State key laboratory of Biotherapy,
Sichuan University,
Chengdu, 610041
People's Republic of China
;
_publ_contact_author_email     shijianyoude@126.com
_publ_contact_author_fax     '86-28-85164060'
_publ_contact_author_phone     '86-28-13881963551'
_publ_section_title
;
4-[4-(Piperidin-1-yl)piperidin-1-yl]benzonitrile
;
loop_
    _publ_author_name
    _publ_author_address
    'Xu, Guo-bin'
;
     State Key Laboratory of Biotherapy
     West China Medical School
     Sichuan University
     Chengdu 610041
     People's Republic of China
;
    'Shi, Jian-you'
;
     State Key Laboratory of Biotherapy
     West China Medical School
     Sichuan University
     Chengdu 610041
     People's Republic of China
;
      
     'Chen, Li-juan'
;
     State Key Laboratory of Biotherapy, 
     West China Medical School, West China Medical School, 
     Sichuan University, Chengdu, 
     Sichuan 610041, PR China
;

     'Luo, You-fu'
;
     State Key Laboratory of Biotherapy, 
     West China Medical School, West China Medical School, 
     Sichuan University, Chengdu, 
     Sichuan 610041, PR China
;

data_I
_chemical_name_systematic
;
4-[4-(Piperidin-1-yl)piperidin-1-yl]benzonitrile
;
_chemical_name_common     ?
_chemical_formula_moiety     'C17 H23 N3'
_chemical_formula_sum     'C17 H23 N3'
_chemical_formula_iupac     'C17 H23 N3'
_chemical_formula_weight     269.38
_symmetry_cell_setting     Monoclinic
_symmetry_space_group_name_H-M     'P 21/c'
_symmetry_space_group_name_Hall     '-P 2ybc'
loop_
    _symmetry_equiv_pos_as_xyz
    'x, y, z'
    '-x, y+1/2, -z+1/2'
    '-x, -y, -z'
    'x, -y-1/2, z-1/2'
_cell_length_a     10.090(2)
_cell_length_b     11.100(2)
_cell_length_c     13.446(3)
_cell_angle_alpha     90.00
_cell_angle_beta     100.72(3)
_cell_angle_gamma     90.00
_cell_volume     1479.7(5)
_cell_formula_units_Z     4
_cell_measurement_reflns_used     4488
_cell_measurement_theta_min     2.70
_cell_measurement_theta_max     27.90
_cell_measurement_temperature     113(2)
_exptl_crystal_description     block
_exptl_crystal_colour     red
_exptl_crystal_size_max     0.26
_exptl_crystal_size_mid     0.25
_exptl_crystal_size_min     0.20
_exptl_crystal_density_diffrn     1.209
_exptl_crystal_density_meas     ?
_exptl_crystal_density_method     'not measured'
_exptl_crystal_F_000     584
_exptl_absorpt_coefficient_mu     0.073
_exptl_absorpt_correction_type     multi-scan
_exptl_absorpt_process_details     '(CrystalClear; Rigaku/MSC, 2005)'
_exptl_absorpt_correction_T_min     0.9814
_exptl_absorpt_correction_T_max     0.9856
_exptl_special_details
;
;
_diffrn_ambient_temperature     113(2)
_diffrn_radiation_type     MoK\a
_diffrn_radiation_wavelength     0.71073
_diffrn_radiation_source     'rotating anode'
_diffrn_radiation_monochromator     confocal
_diffrn_measurement_device_type     'Rigaku Saturn CCD area-detector'
_diffrn_measurement_method     '\w and \f scans'
_diffrn_detector_area_resol_mean     7.31
_diffrn_reflns_number     11970
_diffrn_reflns_av_R_equivalents     0.0323
_diffrn_reflns_av_sigmaI/netI     0.0327
_diffrn_reflns_theta_min     2.75
_diffrn_reflns_theta_max     27.90
_diffrn_reflns_theta_full     27.90
_diffrn_measured_fraction_theta_max     0.991
_diffrn_measured_fraction_theta_full     0.991
_diffrn_reflns_limit_h_min     -13
_diffrn_reflns_limit_h_max     10
_diffrn_reflns_limit_k_min     -14
_diffrn_reflns_limit_k_max     14
_diffrn_reflns_limit_l_min     -17
_diffrn_reflns_limit_l_max     17
_diffrn_standards_number     ?
_diffrn_standards_interval_count     ?
_diffrn_standards_interval_time     ?
_diffrn_standards_decay_%     ?
_refine_special_details
;
Refinement of <i>F</i>^2^ against ALL reflections. The weighted <i>R</i>-factor
<i>wR</i> and goodness of fit <i>S</i> are based on <i>F</i>^2^, conventional
<i>R</i>-factors <i>R</i> are based on <i>F</i>, with <i>F</i> set to zero for
negative <i>F</i>^2^. The threshold expression of <i>F</i>^2^ >
\s(<i>F</i>^2^) is used only for calculating <i>R</i>-factors(gt) <i>etc</i>.
and is not relevant to the choice of reflections for refinement.
<i>R</i>-factors based on <i>F</i>^2^ are statistically about twice as large
as those based on <i>F</i>, and <i>R</i>- factors based on ALL data will be
even larger.
;
_reflns_number_total     3500
_reflns_number_gt     2749
_reflns_threshold_expression     I>2sigma(I)
_refine_ls_structure_factor_coef     Fsqd
_refine_ls_matrix_type     full
_refine_ls_R_factor_all     0.0486
_refine_ls_R_factor_gt     0.0383
_refine_ls_wR_factor_gt     0.1041
_refine_ls_wR_factor_ref     0.1105
_refine_ls_goodness_of_fit_ref     1.122
_refine_ls_restrained_S_all     1.122
_refine_ls_number_reflns     3500
_refine_ls_number_parameters     182
_refine_ls_number_restraints     0
_refine_ls_hydrogen_treatment     constr
_refine_ls_weighting_scheme     calc
_refine_ls_weighting_details
         'calc w=1/[\s^2^(Fo^2^)+(0.0612P)^2^+0.0668P] where P=(Fo^2^+2Fc^2^)/3'
_atom_sites_solution_hydrogens     geom
_atom_sites_solution_primary     direct
_atom_sites_solution_secondary     difmap
_refine_ls_shift/su_max     0.000
_refine_ls_shift/su_mean     0.000
_refine_diff_density_max     0.266
_refine_diff_density_min     -0.191
_refine_ls_extinction_method     'SHELXL97 (Sheldrick, 2008)'
_refine_ls_extinction_coef     0.033(7)
_refine_ls_extinction_expression
                                  'Fc^*^=kFc[1+0.001xFc^2^\l^3^/sin(2\q)]^-1/4^'
loop_
    _atom_type_symbol
    _atom_type_description
    _atom_type_scat_dispersion_real
    _atom_type_scat_dispersion_imag
    _atom_type_scat_source
    'C' 'C' 0.0033 0.0016
                         'International Tables Vol C Tables 4.2.6.8 and 6.1.1.4'
    'H' 'H' 0.0000 0.0000
                         'International Tables Vol C Tables 4.2.6.8 and 6.1.1.4'
    'N' 'N' 0.0061 0.0033
                         'International Tables Vol C Tables 4.2.6.8 and 6.1.1.4'
_computing_data_collection     'CrystalClear (Rigaku/MSC, 2005)'
_computing_cell_refinement     'CrystalClear (Rigaku/MSC, 2005)'
_computing_data_reduction     'CrystalClear (Rigaku/MSC, 2005)'
_computing_structure_solution     'SHELXS97 (Sheldrick, 2008)'
_computing_structure_refinement     'SHELXL97 (Sheldrick, 2008)'
_computing_molecular_graphics     'ChemBioDraw Ultra (CambridgeSoft, 2008)'
_computing_publication_material     'SHELXL97 (Sheldrick, 2008)'
loop_
    _atom_site_type_symbol
    _atom_site_label
    _atom_site_fract_x
    _atom_site_fract_y
    _atom_site_fract_z
    _atom_site_U_iso_or_equiv
    _atom_site_adp_type
    _atom_site_calc_flag
    _atom_site_refinement_flags
    _atom_site_occupancy
    _atom_site_disorder_assembly
    _atom_site_disorder_group
    N N1 0.19321(8) 0.59022(8) 0.73578(6) 0.0193(2) Uani d . 1 . .
    N N2 0.26675(8) 0.49828(7) 0.43659(6) 0.0187(2) Uani d . 1 . .
    N N3 0.48688(9) 0.35177(8) 0.00345(7) 0.0256(2) Uani d . 1 . .
    C C1 0.21163(10) 0.49931(10) 0.81631(8) 0.0225(2) Uani d . 1 . .
    H H1A 0.3069 0.4727 0.8304 0.027 Uiso calc R 1 . .
    H H1B 0.1547 0.4283 0.7934 0.027 Uiso calc R 1 . .
    C C2 0.17411(11) 0.54896(10) 0.91273(8) 0.0270(3) Uani d . 1 . .
    H H2A 0.2363 0.6154 0.9391 0.032 Uiso calc R 1 . .
    H H2B 0.1839 0.4848 0.9647 0.032 Uiso calc R 1 . .
    C C3 0.02945(11) 0.59541(11) 0.89283(9) 0.0310(3) Uani d . 1 . .
    H H3A -0.0339 0.5270 0.8768 0.037 Uiso calc R 1 . .
    H H3B 0.0102 0.6360 0.9542 0.037 Uiso calc R 1 . .
    C C4 0.00956(11) 0.68349(11) 0.80492(9) 0.0307(3) Uani d . 1 . .
    H H4A 0.0638 0.7569 0.8249 0.037 Uiso calc R 1 . .
    H H4B -0.0865 0.7074 0.7881 0.037 Uiso calc R 1 . .
    C C5 0.05156(10) 0.62790(11) 0.71205(8) 0.0274(3) Uani d . 1 . .
    H H5A -0.0062 0.5573 0.6894 0.033 Uiso calc R 1 . .
    H H5B 0.0392 0.6875 0.6563 0.033 Uiso calc R 1 . .
    C C6 0.24849(10) 0.54949(9) 0.64737(8) 0.0182(2) Uani d . 1 . .
    H H6 0.3448 0.5272 0.6733 0.022 Uiso calc R 1 . .
    C C7 0.18209(10) 0.43925(9) 0.59102(8) 0.0205(2) Uani d . 1 . .
    H H7A 0.1816 0.3721 0.6394 0.025 Uiso calc R 1 . .
    H H7B 0.0873 0.4584 0.5608 0.025 Uiso calc R 1 . .
    C C8 0.25693(10) 0.40038(9) 0.50799(8) 0.0204(2) Uani d . 1 . .
    H H8A 0.3488 0.3734 0.5391 0.024 Uiso calc R 1 . .
    H H8B 0.2093 0.3313 0.4708 0.024 Uiso calc R 1 . .
    C C9 0.32454(11) 0.60897(9) 0.48736(8) 0.0224(2) Uani d . 1 . .
    H H9A 0.3206 0.6742 0.4366 0.027 Uiso calc R 1 . .
    H H9B 0.4206 0.5948 0.5172 0.027 Uiso calc R 1 . .
    C C10 0.25036(11) 0.64891(9) 0.56997(8) 0.0229(2) Uani d . 1 . .
    H H10A 0.1566 0.6711 0.5394 0.027 Uiso calc R 1 . .
    H H10B 0.2951 0.7211 0.6042 0.027 Uiso calc R 1 . .
    C C11 0.31345(9) 0.46754(9) 0.34801(7) 0.0179(2) Uani d . 1 . .
    C C12 0.32252(10) 0.55520(9) 0.27405(8) 0.0209(2) Uani d . 1 . .
    H H12 0.2976 0.6360 0.2849 0.025 Uiso calc R 1 . .
    C C13 0.36689(10) 0.52613(9) 0.18606(8) 0.0212(2) Uani d . 1 . .
    H H13 0.3727 0.5870 0.1374 0.025 Uiso calc R 1 . .
    C C14 0.40341(10) 0.40774(9) 0.16801(8) 0.0182(2) Uani d . 1 . .
    C C15 0.39452(10) 0.31974(9) 0.24037(8) 0.0203(2) Uani d . 1 . .
    H H15 0.4191 0.2390 0.2289 0.024 Uiso calc R 1 . .
    C C16 0.35023(10) 0.34886(9) 0.32857(8) 0.0205(2) Uani d . 1 . .
    H H16 0.3445 0.2876 0.3770 0.025 Uiso calc R 1 . .
    C C17 0.45003(10) 0.37726(9) 0.07679(8) 0.0200(2) Uani d . 1 . .
loop_
    _atom_site_aniso_label
    _atom_site_aniso_U_11
    _atom_site_aniso_U_22
    _atom_site_aniso_U_33
    _atom_site_aniso_U_12
    _atom_site_aniso_U_13
    _atom_site_aniso_U_23
    N1 0.0189(4) 0.0234(5) 0.0162(4) 0.0020(3) 0.0049(3) -0.0006(3)
    N2 0.0253(4) 0.0146(4) 0.0169(4) -0.0026(3) 0.0060(3) -0.0002(3)
    N3 0.0337(5) 0.0195(5) 0.0252(5) -0.0013(4) 0.0101(4) -0.0025(4)
    C1 0.0240(5) 0.0248(5) 0.0194(5) 0.0000(4) 0.0053(4) 0.0015(4)
    C2 0.0287(6) 0.0343(6) 0.0190(6) -0.0034(5) 0.0071(4) -0.0014(5)
    C3 0.0272(6) 0.0414(7) 0.0273(6) -0.0046(5) 0.0127(5) -0.0073(5)
    C4 0.0237(5) 0.0400(7) 0.0300(6) 0.0065(5) 0.0085(5) -0.0051(5)
    C5 0.0215(5) 0.0370(6) 0.0237(6) 0.0071(5) 0.0044(4) -0.0020(5)
    C6 0.0183(5) 0.0197(5) 0.0170(5) 0.0005(4) 0.0045(4) -0.0008(4)
    C7 0.0226(5) 0.0200(5) 0.0196(5) -0.0024(4) 0.0058(4) 0.0011(4)
    C8 0.0272(5) 0.0160(5) 0.0189(5) -0.0022(4) 0.0069(4) 0.0008(4)
    C9 0.0287(5) 0.0187(5) 0.0210(5) -0.0062(4) 0.0076(4) -0.0031(4)
    C10 0.0315(6) 0.0177(5) 0.0212(6) -0.0024(4) 0.0094(4) -0.0023(4)
    C11 0.0178(5) 0.0183(5) 0.0170(5) -0.0011(4) 0.0018(4) -0.0009(4)
    C12 0.0263(5) 0.0161(5) 0.0209(5) 0.0028(4) 0.0059(4) 0.0000(4)
    C13 0.0268(5) 0.0187(5) 0.0185(5) 0.0012(4) 0.0054(4) 0.0027(4)
    C14 0.0196(5) 0.0181(5) 0.0171(5) -0.0009(4) 0.0033(4) -0.0014(4)
    C15 0.0238(5) 0.0164(5) 0.0205(6) 0.0007(4) 0.0033(4) -0.0017(4)
    C16 0.0253(5) 0.0170(5) 0.0187(5) -0.0007(4) 0.0031(4) 0.0011(4)
    C17 0.0236(5) 0.0145(5) 0.0216(6) -0.0012(4) 0.0038(4) 0.0000(4)
_geom_special_details
;
All e.s.d.'s (except the e.s.d. in the dihedral angle between two l.s. planes)
are estimated using the full covariance matrix. The cell e.s.d.'s are taken
into account individually in the estimation of e.s.d.'s in distances, angles
and torsion angles; correlations between e.s.d.'s in cell parameters are only
used when they are defined by crystal symmetry. An approximate (isotropic)
treatment of cell e.s.d.'s is used for estimating e.s.d.'s involving l.s.
planes.
;
loop_
    _geom_bond_atom_site_label_1
    _geom_bond_atom_site_label_2
    _geom_bond_site_symmetry_2
    _geom_bond_distance
    _geom_bond_publ_flag
    N1 C5 . 1.4663(13) ?
    N1 C1 . 1.4664(13) ?
    N1 C6 . 1.4749(13) ?
    N2 C11 . 1.4020(13) ?
    N2 C8 . 1.4656(13) ?
    N2 C9 . 1.4723(13) ?
    N3 C17 . 1.1520(13) ?
    C1 C2 . 1.5200(14) ?
    C1 H1A . 0.9900 ?
    C1 H1B . 0.9900 ?
    C2 C3 . 1.5241(16) ?
    C2 H2A . 0.9900 ?
    C2 H2B . 0.9900 ?
    C3 C4 . 1.5183(17) ?
    C3 H3A . 0.9900 ?
    C3 H3B . 0.9900 ?
    C4 C5 . 1.5220(15) ?
    C4 H4A . 0.9900 ?
    C4 H4B . 0.9900 ?
    C5 H5A . 0.9900 ?
    C5 H5B . 0.9900 ?
    C6 C10 . 1.5195(14) ?
    C6 C7 . 1.5269(14) ?
    C6 H6 . 1.0000 ?
    C7 C8 . 1.5219(14) ?
    C7 H7A . 0.9900 ?
    C7 H7B . 0.9900 ?
    C8 H8A . 0.9900 ?
    C8 H8B . 0.9900 ?
    C9 C10 . 1.5164(14) ?
    C9 H9A . 0.9900 ?
    C9 H9B . 0.9900 ?
    C10 H10A . 0.9900 ?
    C10 H10B . 0.9900 ?
    C11 C16 . 1.4063(14) ?
    C11 C12 . 1.4064(14) ?
    C12 C13 . 1.3788(14) ?
    C12 H12 . 0.9500 ?
    C13 C14 . 1.3981(14) ?
    C13 H13 . 0.9500 ?
    C14 C15 . 1.3933(14) ?
    C14 C17 . 1.4335(14) ?
    C15 C16 . 1.3811(14) ?
    C15 H15 . 0.9500 ?
    C16 H16 . 0.9500 ?
loop_
    _geom_angle_atom_site_label_1
    _geom_angle_atom_site_label_2
    _geom_angle_atom_site_label_3
    _geom_angle_site_symmetry_1
    _geom_angle_site_symmetry_3
    _geom_angle
    _geom_angle_publ_flag
    C5 N1 C1 . . 109.98(8) ?
    C5 N1 C6 . . 114.29(8) ?
    C1 N1 C6 . . 111.67(8) ?
    C11 N2 C8 . . 116.77(8) ?
    C11 N2 C9 . . 115.49(8) ?
    C8 N2 C9 . . 112.59(8) ?
    N1 C1 C2 . . 111.27(9) ?
    N1 C1 H1A . . 109.4 ?
    C2 C1 H1A . . 109.4 ?
    N1 C1 H1B . . 109.4 ?
    C2 C1 H1B . . 109.4 ?
    H1A C1 H1B . . 108.0 ?
    C1 C2 C3 . . 110.81(9) ?
    C1 C2 H2A . . 109.5 ?
    C3 C2 H2A . . 109.5 ?
    C1 C2 H2B . . 109.5 ?
    C3 C2 H2B . . 109.5 ?
    H2A C2 H2B . . 108.1 ?
    C4 C3 C2 . . 109.76(9) ?
    C4 C3 H3A . . 109.7 ?
    C2 C3 H3A . . 109.7 ?
    C4 C3 H3B . . 109.7 ?
    C2 C3 H3B . . 109.7 ?
    H3A C3 H3B . . 108.2 ?
    C3 C4 C5 . . 111.16(10) ?
    C3 C4 H4A . . 109.4 ?
    C5 C4 H4A . . 109.4 ?
    C3 C4 H4B . . 109.4 ?
    C5 C4 H4B . . 109.4 ?
    H4A C4 H4B . . 108.0 ?
    N1 C5 C4 . . 110.24(9) ?
    N1 C5 H5A . . 109.6 ?
    C4 C5 H5A . . 109.6 ?
    N1 C5 H5B . . 109.6 ?
    C4 C5 H5B . . 109.6 ?
    H5A C5 H5B . . 108.1 ?
    N1 C6 C10 . . 112.59(8) ?
    N1 C6 C7 . . 116.67(8) ?
    C10 C6 C7 . . 107.60(8) ?
    N1 C6 H6 . . 106.4 ?
    C10 C6 H6 . . 106.4 ?
    C7 C6 H6 . . 106.4 ?
    C8 C7 C6 . . 111.06(8) ?
    C8 C7 H7A . . 109.4 ?
    C6 C7 H7A . . 109.4 ?
    C8 C7 H7B . . 109.4 ?
    C6 C7 H7B . . 109.4 ?
    H7A C7 H7B . . 108.0 ?
    N2 C8 C7 . . 111.93(8) ?
    N2 C8 H8A . . 109.2 ?
    C7 C8 H8A . . 109.2 ?
    N2 C8 H8B . . 109.2 ?
    C7 C8 H8B . . 109.2 ?
    H8A C8 H8B . . 107.9 ?
    N2 C9 C10 . . 112.14(8) ?
    N2 C9 H9A . . 109.2 ?
    C10 C9 H9A . . 109.2 ?
    N2 C9 H9B . . 109.2 ?
    C10 C9 H9B . . 109.2 ?
    H9A C9 H9B . . 107.9 ?
    C9 C10 C6 . . 111.10(8) ?
    C9 C10 H10A . . 109.4 ?
    C6 C10 H10A . . 109.4 ?
    C9 C10 H10B . . 109.4 ?
    C6 C10 H10B . . 109.4 ?
    H10A C10 H10B . . 108.0 ?
    N2 C11 C16 . . 121.86(9) ?
    N2 C11 C12 . . 120.57(9) ?
    C16 C11 C12 . . 117.55(9) ?
    C13 C12 C11 . . 121.27(9) ?
    C13 C12 H12 . . 119.4 ?
    C11 C12 H12 . . 119.4 ?
    C12 C13 C14 . . 120.46(9) ?
    C12 C13 H13 . . 119.8 ?
    C14 C13 H13 . . 119.8 ?
    C15 C14 C13 . . 118.98(9) ?
    C15 C14 C17 . . 120.39(9) ?
    C13 C14 C17 . . 120.63(9) ?
    C16 C15 C14 . . 120.57(9) ?
    C16 C15 H15 . . 119.7 ?
    C14 C15 H15 . . 119.7 ?
    C15 C16 C11 . . 121.17(9) ?
    C15 C16 H16 . . 119.4 ?
    C11 C16 H16 . . 119.4 ?
    N3 C17 C14 . . 179.37(11) ?
loop_
    _geom_torsion_atom_site_label_1
    _geom_torsion_atom_site_label_2
    _geom_torsion_atom_site_label_3
    _geom_torsion_atom_site_label_4
    _geom_torsion_site_symmetry_1
    _geom_torsion_site_symmetry_2
    _geom_torsion_site_symmetry_3
    _geom_torsion_site_symmetry_4
    _geom_torsion
    _geom_torsion_publ_flag
    C5 N1 C1 C2 . . . . -60.67(11) ?
    C6 N1 C1 C2 . . . . 171.35(8) ?
    N1 C1 C2 C3 . . . . 56.80(12) ?
    C1 C2 C3 C4 . . . . -52.73(12) ?
    C2 C3 C4 C5 . . . . 53.76(12) ?
    C1 N1 C5 C4 . . . . 60.92(12) ?
    C6 N1 C5 C4 . . . . -172.56(9) ?
    C3 C4 C5 N1 . . . . -58.25(12) ?
    C5 N1 C6 C10 . . . . 63.26(11) ?
    C1 N1 C6 C10 . . . . -171.10(8) ?
    C5 N1 C6 C7 . . . . -61.87(12) ?
    C1 N1 C6 C7 . . . . 63.77(11) ?
    N1 C6 C7 C8 . . . . -174.76(8) ?
    C10 C6 C7 C8 . . . . 57.63(11) ?
    C11 N2 C8 C7 . . . . -169.71(8) ?
    C9 N2 C8 C7 . . . . 53.24(11) ?
    C6 C7 C8 N2 . . . . -56.30(11) ?
    C11 N2 C9 C10 . . . . 169.02(8) ?
    C8 N2 C9 C10 . . . . -53.35(11) ?
    N2 C9 C10 C6 . . . . 56.38(12) ?
    N1 C6 C10 C9 . . . . 172.41(8) ?
    C7 C6 C10 C9 . . . . -57.65(11) ?
    C8 N2 C11 C16 . . . . -0.48(13) ?
    C9 N2 C11 C16 . . . . 135.34(10) ?
    C8 N2 C11 C12 . . . . 178.25(9) ?
    C9 N2 C11 C12 . . . . -45.93(12) ?
    N2 C11 C12 C13 . . . . -179.30(9) ?
    C16 C11 C12 C13 . . . . -0.52(14) ?
    C11 C12 C13 C14 . . . . 0.37(15) ?
    C12 C13 C14 C15 . . . . -0.13(15) ?
    C12 C13 C14 C17 . . . . -179.78(9) ?
    C13 C14 C15 C16 . . . . 0.05(15) ?
    C17 C14 C15 C16 . . . . 179.70(9) ?
    C14 C15 C16 C11 . . . . -0.21(15) ?
    N2 C11 C16 C15 . . . . 179.21(9) ?
    C12 C11 C16 C15 . . . . 0.44(15) ?
    C15 C14 C17 N3 . . . . 38(9) ?
    C13 C14 C17 N3 . . . . -142(9) ?
loop_
    _geom_hbond_atom_site_label_D
    _geom_hbond_atom_site_label_H
    _geom_hbond_atom_site_label_A
    _geom_hbond_site_symmetry_A
    _geom_hbond_distance_DH
    _geom_hbond_distance_HA
    _geom_hbond_distance_DA
    _geom_hbond_angle_DHA
    C6 H6 Cg 3_666 1.00 2.99 3.9363(14) 158
    C16 H16 N3 4_566 0.95 2.54 3.3442(16) 143
