# Supplementary material for: 4-[4-(Piperidin-1-yl)piperidin-1-yl]benzonitrile
Source: Acta Crystallogr Sect E Struct Rep Online. 2010 Jan 9;66(Pt 2):o284. doi: 10.1107/S160053680905507X (PMC2979720; doi:10.1107/S160053680905507X)
Supplement: Supplementary file 2 [file e-66-0o284-Isup2.hkl]

# 
# h,k,l, Fc-squared, Fo-squared, sigma(Fo-squared) and status flag 
# 
data_I
_shelx_title ' r90920h in P2(1)/c' 
_shelx_refln_list_code          4 
_shelx_F_calc_maximum       91.54 
_exptl_crystal_F_000       584.00 
_reflns_d_resolution_high  0.7595 
 
loop_ 
 _symmetry_equiv_pos_as_xyz 
 'x, y, z' 
 '-x, y+1/2, -z+1/2' 
 '-x, -y, -z' 
 'x, -y-1/2, z-1/2' 
 
_cell_length_a    10.0900 
_cell_length_b    11.1000 
_cell_length_c    13.4460 
_cell_angle_alpha  90.000 
_cell_angle_beta  100.716 
_cell_angle_gamma  90.000 
 
_shelx_F_squared_multiplier     1.000 
 
loop_ 
 _refln_index_h 
 _refln_index_k 
 _refln_index_l 
 _refln_F_squared_calc 
 _refln_F_squared_meas 
 _refln_F_squared_sigma 
 _refln_observed_status 
   3   0   0     3604.57     3218.11    107.00 o 
   4   0   0     2262.68     2253.61     23.15 o 
   5   0   0     1487.99     1619.88     24.31 o 
   6   0   0      568.14      555.90     43.24 o 
   7   0   0      126.80      146.02      5.30 o 
   8   0   0       18.49       19.25      1.90 o 
   9   0   0       40.30       35.00      5.52 o 
  10   0   0        2.27        2.07      1.37 o 
  11   0   0        3.42        5.31      2.36 o 
  12   0   0      107.87      105.78      6.57 o 
  13   0   0       31.29       49.24      3.49 o 
   1   1   0      128.26      121.93      2.24 o 
   2   1   0     3437.51     3344.45     49.01 o 
   3   1   0     1374.64     1373.25     23.67 o 
   4   1   0     1652.37     1635.55     11.98 o 
   5   1   0      153.81      172.90      2.71 o 
   6   1   0      169.51      179.50      3.31 o 
   7   1   0      246.18      241.08      6.56 o 
   8   1   0       48.29       46.02      1.63 o 
   9   1   0        4.93        5.73      1.37 o 
  10   1   0       95.21      104.05      3.59 o 
  11   1   0        3.25        1.92      1.08 o 
  12   1   0        9.04        6.44      2.53 o 
  13   1   0        0.54        1.51      1.48 o 
   1   2   0        0.04        0.11      0.24 o 
   3   2   0        7.25        8.73      1.43 o 
   4   2   0      122.29      124.33      2.35 o 
   5   2   0       63.44       71.87      1.14 o 
   6   2   0       51.81       61.64      1.59 o 
   7   2   0       19.68       18.94      2.15 o 
   8   2   0      183.03      189.99      5.62 o 
   9   2   0        7.40        4.50      1.30 o 
  10   2   0        1.57        1.26      0.92 o 
  11   2   0        6.06        7.86      2.16 o 
  12   2   0        1.48        1.63      1.42 o 
   1   3   0     1086.64      996.49      9.20 o 
   2   3   0      119.93      127.25      1.45 o 
   3   3   0      120.69      147.95      3.32 o 
   4   3   0      425.35      442.14      7.28 o 
   5   3   0       67.81       69.99      1.31 o 
   6   3   0      561.36      562.01      8.92 o 
   7   3   0      166.36      163.25      3.90 o 
   8   3   0        6.95        9.39      1.89 o 
   9   3   0        7.49        7.27      1.80 o 
  10   3   0       35.17       42.80      3.08 o 
  11   3   0        1.72        0.97      0.90 o 
  12   3   0        0.43        0.86      1.72 o 
   0   4   0     3818.61     3798.14     32.25 o 
   1   4   0      307.30      311.16      3.90 o 
   2   4   0     2204.10     2225.26     18.26 o 
   3   4   0        3.37        3.59      0.59 o 
   4   4   0      164.89      169.88      2.09 o 
   5   4   0       29.07       32.68      1.16 o 
   6   4   0       22.00       15.13      0.95 o 
   7   4   0       11.30        8.40      0.92 o 
   8   4   0        3.85        1.67      0.97 o 
   9   4   0        0.25        0.97      0.63 o 
  10   4   0       61.99       63.68      2.29 o 
  11   4   0       17.70       18.95      6.77 o 
  12   4   0       11.75        7.34      2.39 o 
   1   5   0      286.49      307.98      2.10 o 
   2   5   0      971.60      949.07      8.19 o 
   3   5   0      175.90      201.12      3.78 o 
   4   5   0      248.42      282.77      5.90 o 
   5   5   0      174.26      214.73      3.64 o 
   6   5   0       12.41       14.76      1.43 o 
   7   5   0        0.93        1.78      0.80 o 
   8   5   0      194.33      211.84      5.22 o 
   9   5   0      151.08      137.89      4.52 o 
  10   5   0       37.04       36.15      3.92 o 
  11   5   0        3.37        2.49      2.10 o 
  12   5   0       15.35       17.14      5.75 o 
   0   6   0      215.45      254.13      3.43 o 
   1   6   0      265.20      287.76      2.69 o 
   2   6   0        2.34        1.23      0.41 o 
   3   6   0      140.26      169.90      2.18 o 
   4   6   0      161.01      153.54      2.43 o 
   5   6   0      125.35      113.35      2.44 o 
   6   6   0        4.57        3.54      1.00 o 
   7   6   0       56.95       56.89      1.62 o 
   8   6   0      430.61      443.92     12.69 o 
   9   6   0        1.64        2.31      1.71 o 
  10   6   0        1.16        1.53      1.39 o 
  11   6   0        8.65        7.18      2.98 o 
   1   7   0        0.92        1.88      0.54 o 
   2   7   0       42.34       46.86      1.28 o 
   3   7   0       39.06       36.87      0.78 o 
   4   7   0      219.19      247.35      3.66 o 
   5   7   0      118.81      109.15      1.17 o 
   6   7   0       63.43       57.58      1.14 o 
   7   7   0      367.63      348.58      7.32 o 
   8   7   0        0.01        1.15      1.49 o 
   9   7   0      202.70      172.01      5.98 o 
  10   7   0       25.04       27.84     10.64 o 
  11   7   0      110.42      107.89      4.61 o 
   0   8   0       67.47       82.33      3.88 o 
   1   8   0      145.03      156.62      2.93 o 
   2   8   0        0.57        1.06      0.48 o 
   3   8   0        0.67        0.39      0.41 o 
   4   8   0      276.67      292.87      5.40 o 
   5   8   0      269.92      258.92      4.37 o 
   6   8   0      181.89      183.15      3.61 o 
   7   8   0       29.17       24.20      2.64 o 
   8   8   0        0.43        1.73      1.79 o 
   9   8   0       11.31        7.43      3.19 o 
  10   8   0      129.69      130.22      9.57 o 
   1   9   0       27.50       29.77      1.91 o 
   2   9   0        8.05        5.66      1.51 o 
   3   9   0        0.02        0.54      0.54 o 
   4   9   0        9.71       10.13      2.52 o 
   5   9   0       21.35       19.39      1.79 o 
   6   9   0       93.34       98.56      4.74 o 
   7   9   0      727.26      725.71     24.00 o 
   8   9   0      106.29      108.98      4.95 o 
   9   9   0        8.40        7.47      3.56 o 
  10   9   0       50.90       55.69      3.69 o 
   0  10   0        0.17        1.03      1.87 o 
   1  10   0       45.79       46.83      1.56 o 
   2  10   0        0.42        0.87      0.90 o 
   3  10   0       42.59       44.33      2.42 o 
   4  10   0       15.57       18.37      1.69 o 
   5  10   0      214.24      213.89     17.08 o 
   6  10   0      203.81      201.62      7.14 o 
   7  10   0       73.08       73.51      3.63 o 
   8  10   0        0.57        1.37      2.28 o 
   9  10   0        0.00        0.65      1.38 o 
   1  11   0        3.23        3.22      1.18 o 
   2  11   0        2.20        2.70      1.95 o 
   3  11   0      115.02      121.16      3.92 o 
   4  11   0        2.11        3.05      1.84 o 
   5  11   0      180.04      202.26      8.05 o 
   6  11   0      196.58      201.15      6.62 o 
   7  11   0       36.86       43.12      4.89 o 
   8  11   0        6.54        4.01      2.82 o 
   0  12   0        7.13        9.39      5.00 o 
   1  12   0        2.39        2.62      1.52 o 
   2  12   0       23.06       20.61      7.18 o 
   3  12   0       14.89        9.69      6.12 o 
   4  12   0        9.77        9.77      4.99 o 
   5  12   0      159.92      163.74      6.24 o 
   6  12   0       54.40       46.43      6.82 o 
   7  12   0        6.46        3.80      2.17 o 
   2  13   0       45.43       54.33      3.09 o 
   3  13   0       30.60       25.87      5.23 o 
   4  13   0       51.38       53.58      3.37 o 
   5  13   0       60.49       59.06      4.27 o 
   3  14   0      155.28      170.83      6.98 o 
 -13   1   1       20.28       11.67      5.41 o 
 -12   1   1      363.55      379.29      8.66 o 
 -11   1   1        3.63        3.65      1.77 o 
 -10   1   1      127.46      131.76      3.25 o 
  -9   1   1        1.06        1.20      1.10 o 
  -8   1   1       13.22        9.68      2.25 o 
  -7   1   1      325.13      322.83      8.76 o 
  -6   1   1       92.23       92.95      2.09 o 
  -5   1   1        2.01        1.70      0.60 o 
  -4   1   1      729.70      724.33      3.93 o 
  -3   1   1       17.31       24.31      0.72 o 
  -2   1   1      443.81      393.15      2.73 o 
  -1   1   1      147.93      147.09      3.61 o 
   1   1   1       89.90       65.79      0.73 o 
   3   1   1     6506.06     7012.69    300.46 o 
   4   1   1     3250.10     3265.91     22.04 o 
   5   1   1     3098.15     3091.24     53.21 o 
   6   1   1     1627.60     1635.81     75.04 o 
   7   1   1       50.27       54.66      1.66 o 
   8   1   1        0.08        1.10      0.87 o 
   9   1   1        0.24        1.21      0.93 o 
  10   1   1       35.15       42.48      3.98 o 
  11   1   1        0.00        1.21      1.07 o 
  12   1   1        3.72        3.21      1.50 o 
 -13   2   1       11.50        9.59      4.37 o 
 -12   2   1      122.07      120.11      6.90 o 
 -11   2   1        0.35        2.23      1.21 o 
 -10   2   1       14.51       11.50      2.92 o 
  -9   2   1       14.41       11.85      2.32 o 
  -8   2   1      147.02      145.11      3.37 o 
  -7   2   1        0.71        1.03      0.75 o 
  -6   2   1      212.38      217.25      5.72 o 
  -5   2   1      379.60      410.79     10.40 o 
  -4   2   1      533.83      526.65      8.78 o 
  -3   2   1       12.69       14.82      0.57 o 
  -2   2   1     4684.20     4524.74     62.50 o 
  -1   2   1      349.54      291.09      3.49 o 
   1   2   1      464.66      391.06      4.21 o 
   2   2   1       67.83       70.33      1.07 o 
   3   2   1     1187.84     1175.63     10.96 o 
   4   2   1       75.12       71.66      1.65 o 
   5   2   1     2773.40     3030.07     63.95 o 
   6   2   1      803.56      815.78     18.75 o 
   7   2   1        3.36        2.81      1.06 o 
   8   2   1       69.54       61.64      1.78 o 
   9   2   1       32.48       27.64      2.24 o 
  10   2   1       14.00       12.73      2.93 o 
  11   2   1        8.04        8.54      2.39 o 
  12   2   1      103.60      114.50      4.89 o 
 -12   3   1        0.29        1.15      1.53 o 
 -11   3   1        3.04        1.96      1.18 o 
 -10   3   1       11.82       11.56      2.41 o 
  -9   3   1       71.97       76.21      2.25 o 
  -8   3   1       14.74       18.48      1.42 o 
  -7   3   1        1.15        0.41      0.37 o 
  -6   3   1       27.00       28.72      1.29 o 
  -5   3   1      766.36      784.44      8.33 o 
  -4   3   1       86.61       95.99      2.35 o 
  -3   3   1       79.42       71.60      1.38 o 
  -2   3   1     1246.59     1133.85     13.58 o 
  -1   3   1      103.18      126.44      1.04 o 
   0   3   1       56.12       65.70      0.80 o 
   1   3   1     1002.97      920.80      7.03 o 
   2   3   1     2245.84     2181.73     22.60 o 
   3   3   1      219.33      246.27      2.21 o 
   4   3   1     4404.12     4551.59    147.99 o 
   5   3   1       45.87       39.29      1.06 o 
   6   3   1       49.98       49.75      1.28 o 
   7   3   1      456.23      466.87      8.41 o 
   8   3   1      148.51      143.61      4.56 o 
   9   3   1        1.73        3.35      1.11 o 
  10   3   1       57.29       53.27      1.98 o 
  11   3   1        2.56        1.89      1.37 o 
  12   3   1        1.01        5.09      4.93 o 
 -12   4   1        3.06        1.61      1.47 o 
 -11   4   1        4.97        2.07      1.01 o 
 -10   4   1       92.61       91.32      5.05 o 
  -9   4   1        7.45        5.59      1.70 o 
  -8   4   1        8.19        9.71      2.40 o 
  -7   4   1      177.69      176.94      3.19 o 
  -6   4   1      113.02      112.30      2.28 o 
  -5   4   1        9.71        9.41      0.65 o 
  -4   4   1      122.01      133.98      2.60 o 
  -3   4   1     1642.32     1640.34     13.09 o 
  -2   4   1       83.63       88.65      1.50 o 
  -1   4   1     1363.46     1312.14      6.40 o 
   0   4   1      414.48      385.76      3.11 o 
   1   4   1      206.33      208.13      1.94 o 
   2   4   1     1401.67     1383.88      9.87 o 
   3   4   1      524.92      509.09      7.44 o 
   4   4   1      641.70      597.61      8.01 o 
   5   4   1        3.93        3.93      0.97 o 
   6   4   1      112.93      116.26      2.34 o 
   7   4   1       35.51       32.31      1.47 o 
   8   4   1      213.20      210.45      5.27 o 
   9   4   1       17.18       12.57      2.40 o 
  10   4   1       82.88       85.22      4.36 o 
  11   4   1       27.70       21.17      6.76 o 
  12   4   1       11.51       14.21      7.60 o 
 -12   5   1       51.92       53.99      4.29 o 
 -11   5   1        0.37        1.13      1.18 o 
 -10   5   1       59.65       57.46      3.90 o 
  -9   5   1       36.67       38.92      3.55 o 
  -8   5   1       24.67       26.28      1.97 o 
  -7   5   1       37.34       45.04      1.14 o 
  -6   5   1      370.36      374.09      6.04 o 
  -5   5   1        1.06        1.27      0.46 o 
  -4   5   1       12.95       20.71      0.52 o 
  -3   5   1        0.48        1.51      0.35 o 
  -2   5   1      124.59      124.37      2.20 o 
  -1   5   1      718.70      742.38      5.39 o 
   0   5   1        8.18       14.22      0.46 o 
   1   5   1      200.84      217.58      2.96 o 
   2   5   1      622.90      641.33      5.05 o 
   3   5   1        2.48        0.57      0.37 o 
   4   5   1      195.99      204.28      2.91 o 
   5   5   1       51.07       52.75      1.34 o 
   6   5   1        2.66        2.16      1.00 o 
   7   5   1      240.41      221.47      5.36 o 
   8   5   1       38.31       38.10      2.76 o 
   9   5   1        4.82        4.40      1.68 o 
  10   5   1      101.62       98.28      4.79 o 
  11   5   1        4.12        3.28      1.64 o 
  12   5   1        0.28        1.89      2.13 o 
 -12   6   1       20.81       17.33      8.25 o 
 -11   6   1        0.20        1.80      1.77 o 
 -10   6   1       13.45        9.03      2.93 o 
  -9   6   1       46.61       43.44      3.00 o 
  -8   6   1       25.04       21.82      6.20 o 
  -7   6   1      940.67      915.15     14.47 o 
  -6   6   1       91.99       97.65      1.07 o 
  -5   6   1       53.28       44.96      2.49 o 
  -4   6   1        0.84        1.21      0.85 o 
  -3   6   1       77.17       55.79      1.32 o 
  -2   6   1      197.86      226.08      2.11 o 
  -1   6   1      605.37      669.65      6.41 o 
   0   6   1      191.23      225.35      1.94 o 
   1   6   1      132.05      149.34      1.64 o 
   2   6   1        5.22        7.42      1.39 o 
   3   6   1      192.92      211.88      3.65 o 
   4   6   1      427.59      425.95      5.93 o 
   5   6   1        7.49        7.39      1.27 o 
   6   6   1       16.09       16.07      0.79 o 
   7   6   1       56.84       57.58      2.25 o 
   8   6   1      103.34      100.50     11.21 o 
   9   6   1       60.54       60.69      3.21 o 
  10   6   1      105.49      112.67      4.94 o 
  11   6   1        9.51        5.08      3.15 o 
 -11   7   1        1.13        2.10      1.40 o 
 -10   7   1        6.81        2.65      1.45 o 
  -9   7   1      121.86      109.57      4.11 o 
  -8   7   1       11.04       12.29      2.87 o 
  -7   7   1        9.92       11.10      2.25 o 
  -6   7   1       85.67       83.28      2.21 o 
  -5   7   1       39.01       39.58      1.84 o 
  -4   7   1        6.59        7.12      1.54 o 
  -3   7   1      764.65      748.36     10.90 o 
  -2   7   1      319.29      317.72      3.29 o 
  -1   7   1        6.40        4.03      0.69 o 
   0   7   1        2.62        2.13      0.54 o 
   1   7   1      403.91      472.52      5.21 o 
   2   7   1      245.41      269.46      4.90 o 
   3   7   1      284.96      304.55      4.77 o 
   4   7   1      111.76      117.72      2.00 o 
   5   7   1       43.43       49.33      2.26 o 
   6   7   1      125.94      124.65      2.24 o 
   7   7   1      170.16      160.85      3.56 o 
   8   7   1       23.73       15.69      5.80 o 
   9   7   1        4.45        3.45      3.13 o 
  10   7   1      154.29      159.61      6.47 o 
  11   7   1        3.84        1.13      2.96 o 
 -11   8   1        0.00        2.20      2.10 o 
 -10   8   1       26.42       17.11      5.52 o 
  -9   8   1      113.28      113.47      6.55 o 
  -8   8   1        3.30        1.88      1.37 o 
  -7   8   1      134.89      136.06      4.42 o 
  -6   8   1        1.89        2.07      1.56 o 
  -5   8   1     1396.18     1379.67     24.05 o 
  -4   8   1       51.96       46.48      1.69 o 
  -3   8   1      383.33      362.75      6.21 o 
  -2   8   1      314.60      316.05      4.22 o 
  -1   8   1        0.02        0.51      0.55 o 
   0   8   1        4.98        3.97      0.87 o 
   1   8   1        6.20        6.63      1.03 o 
   2   8   1       22.83       22.78      0.84 o 
   3   8   1       36.91       35.22      0.89 o 
   4   8   1       16.67       23.28      1.51 o 
   5   8   1      120.07      127.36      2.27 o 
   6   8   1        5.20        3.30      1.29 o 
   7   8   1       63.19       63.84      6.26 o 
   8   8   1       31.60       25.35      7.72 o 
   9   8   1      312.48      292.08      8.19 o 
  10   8   1       80.28       73.08      9.10 o 
 -10   9   1       77.00       76.80      8.20 o 
  -9   9   1      151.83      137.97      5.79 o 
  -8   9   1        2.49        3.78      1.43 o 
  -7   9   1      145.76      135.18      6.40 o 
  -6   9   1      152.40      160.01      5.71 o 
  -5   9   1      444.75      468.45     11.63 o 
  -4   9   1      186.09      191.79      9.48 o 
  -3   9   1      118.15      125.82      1.72 o 
  -2   9   1      147.58      156.58      4.44 o 
  -1   9   1        1.94        2.62      0.86 o 
   0   9   1        1.38        1.57      0.92 o 
   1   9   1       51.53       53.54      1.78 o 
   2   9   1        5.01        6.19      1.39 o 
   3   9   1        1.21        1.01      0.57 o 
   4   9   1       24.64       31.76      1.38 o 
   5   9   1       24.81       20.04      1.97 o 
   6   9   1       44.47       42.18      2.92 o 
   7   9   1       24.35       27.58      8.31 o 
   8   9   1       97.94       97.06      4.86 o 
   9   9   1        2.85        2.72      1.86 o 
  10   9   1       38.38       27.02     12.36 o 
  -9  10   1        5.06        1.82      1.68 o 
  -8  10   1      100.67      106.27      4.99 o 
  -7  10   1       35.92       30.88      4.19 o 
  -6  10   1       18.43       13.95      4.15 o 
  -5  10   1      535.23      574.41     16.97 o 
  -4  10   1      156.94      159.48      5.00 o 
  -3  10   1       21.89       27.89      2.77 o 
  -2  10   1       34.48       31.59      1.33 o 
  -1  10   1        6.93        4.33      1.57 o 
   0  10   1       30.83       32.96      2.33 o 
   1  10   1       25.56       24.60      1.63 o 
   2  10   1        0.25        0.66      0.61 o 
   3  10   1        0.11        0.66      0.57 o 
   4  10   1        7.59        7.36      2.06 o 
   5  10   1       90.97       96.87      4.37 o 
   6  10   1        0.39        1.51      1.38 o 
   7  10   1       72.83       69.61      3.64 o 
   8  10   1      189.68      200.55     12.71 o 
   9  10   1       25.35       16.17      6.96 o 
  -8  11   1      118.56      122.47      6.83 o 
  -7  11   1      411.40      402.16     28.82 o 
  -6  11   1        0.06        0.02      1.66 o 
  -5  11   1      259.34      270.62      8.39 o 
  -4  11   1       90.81       78.90      3.83 o 
  -2  11   1        5.29        4.22      2.04 o 
  -1  11   1       39.63       38.41      1.66 o 
   0  11   1        2.75        2.43      0.81 o 
   1  11   1       76.50       81.48      2.30 o 
   2  11   1        9.64        8.40      2.10 o 
   3  11   1        4.69        2.73      1.12 o 
   4  11   1        0.57        2.23      1.93 o 
   5  11   1        0.55        1.04      1.25 o 
   6  11   1        0.15       -1.48      2.03 o 
   7  11   1      246.54      245.95     13.13 o 
   8  11   1      190.46      193.29     10.35 o 
  -7  12   1        1.33        1.46      1.31 o 
  -6  12   1        0.10        0.65      1.58 o 
  -5  12   1      415.84      428.58     14.14 o 
  -4  12   1       24.81       29.17      3.84 o 
  -3  12   1       46.39       47.71      4.51 o 
  -2  12   1       11.55        8.95      3.57 o 
  -1  12   1       16.77       18.14      2.34 o 
   0  12   1       65.30       66.90      2.64 o 
   1  12   1        3.16        4.43      1.37 o 
   2  12   1       19.83       16.07      5.38 o 
   3  12   1       89.25       97.15      3.45 o 
   4  12   1       20.78       23.39      4.56 o 
   5  12   1       81.01       89.08      4.58 o 
   6  12   1       57.26       60.80      3.96 o 
   7  12   1      256.63      261.61     11.68 o 
  -6  13   1       42.07       26.45      7.35 o 
  -5  13   1       22.04       18.73      9.48 o 
  -4  13   1       21.48       22.80      3.90 o 
  -3  13   1        4.64        3.85      2.26 o 
  -2  13   1       27.21       27.75      3.04 o 
  -1  13   1       47.43       54.18      3.22 o 
   2  13   1        3.34        2.36      2.24 o 
   3  13   1        0.09        0.48      1.65 o 
   4  13   1       33.64       33.69      5.03 o 
   5  13   1       52.02       51.80      4.25 o 
  -3  14   1        2.02        1.93      1.60 o 
   3  14   1        3.58        2.85      2.84 o 
 -13   0   2       16.34       12.11      5.27 o 
 -12   0   2       56.78       59.07      3.40 o 
 -11   0   2        0.25        1.64      1.49 o 
 -10   0   2      824.53      835.24     64.04 o 
  -9   0   2        0.50        1.84      1.66 o 
  -8   0   2      149.53      135.30      9.19 o 
  -7   0   2      185.54      182.58      6.30 o 
  -6   0   2        4.13        5.13      1.69 o 
  -5   0   2      738.51      691.31     13.37 o 
  -4   0   2       92.54       94.12      2.33 o 
  -3   0   2      872.56      863.25     13.43 o 
  -2   0   2      913.44      763.71      7.18 o 
  -1   0   2     1043.24     1001.16      8.73 o 
   0   0   2      827.83      759.80     13.14 o 
   1   0   2      687.96      634.38     11.56 o 
   2   0   2      152.92      117.45      2.24 o 
   4   0   2     8380.32     8384.03     33.47 o 
   5   0   2     4233.34     4388.69     24.98 o 
   6   0   2      133.35      156.78      4.50 o 
   7   0   2     1470.44     1584.57     32.57 o 
   8   0   2       90.63      109.05      3.51 o 
   9   0   2       57.56       60.85      2.56 o 
  10   0   2        6.98        7.35      2.70 o 
  11   0   2      202.41      218.68     21.07 o 
  12   0   2      114.80      150.65      9.93 o 
 -13   1   2       31.75       30.76      4.98 o 
 -12   1   2       28.02       25.91      3.12 o 
 -11   1   2        0.01        0.40      0.95 o 
 -10   1   2      209.26      210.68     12.96 o 
  -9   1   2       15.38       16.06      1.68 o 
  -8   1   2        0.14        1.22      1.20 o 
  -7   1   2       15.65       19.12      1.89 o 
  -6   1   2       68.36       65.19      1.31 o 
  -5   1   2       38.61       40.95      1.23 o 
  -4   1   2       60.52       62.63      1.19 o 
  -3   1   2        0.04        0.09      0.21 o 
  -2   1   2       32.81       31.39      0.55 o 
  -1   1   2      363.33      352.31      4.92 o 
   0   1   2      275.33      249.87      5.74 o 
   1   1   2       45.53       46.53      0.55 o 
   3   1   2      441.27      420.70      5.04 o 
   4   1   2        0.55        0.57      0.46 o 
   5   1   2     1326.82     1353.76     16.31 o 
   6   1   2       21.04       22.95      1.27 o 
   7   1   2      869.72      876.05     14.90 o 
   8   1   2      114.92      109.35      3.48 o 
   9   1   2       23.82       27.47      1.89 o 
  10   1   2       19.17       19.80      4.84 o 
  11   1   2       14.34       11.77      3.19 o 
  12   1   2       19.81       13.15      3.84 o 
 -13   2   2        0.56        1.43      0.98 o 
 -12   2   2       90.53       85.33      5.18 o 
 -11   2   2       18.43       15.33      4.16 o 
 -10   2   2       64.79       60.64      2.26 o 
  -9   2   2        0.06        0.39      0.39 o 
  -8   2   2        5.32        6.02      1.79 o 
  -7   2   2       28.55       18.70      1.61 o 
  -6   2   2        3.02        2.60      0.57 o 
  -5   2   2       11.51       10.05      0.62 o 
  -4   2   2       23.56       21.02      0.59 o 
  -3   2   2     1212.60     1120.66     10.87 o 
  -2   2   2       28.76       22.00      0.45 o 
  -1   2   2        4.38        7.22      0.36 o 
   0   2   2       19.70       20.25      0.36 o 
   1   2   2     1829.22     1770.89     11.41 o 
   2   2   2      926.75      876.12      9.60 o 
   3   2   2      529.08      502.28      5.90 o 
   4   2   2      155.44      188.72      2.74 o 
   5   2   2      131.20      115.68      4.18 o 
   6   2   2      672.13      720.30     20.44 o 
   7   2   2      661.12      684.73     11.96 o 
   8   2   2       98.46      100.35      4.50 o 
   9   2   2      308.19      325.53     10.19 o 
  10   2   2        2.65        0.79      0.89 o 
  11   2   2      110.14      110.28      3.29 o 
  12   2   2        0.02        1.52      0.95 o 
 -12   3   2       20.75       14.68      3.52 o 
 -11   3   2        4.71        6.25      2.33 o 
 -10   3   2      218.41      221.36      5.58 o 
  -9   3   2       32.69       30.81      1.83 o 
  -8   3   2       63.43       57.88      1.49 o 
  -7   3   2       32.18       27.59      1.02 o 
  -6   3   2       19.16       12.55      0.78 o 
  -5   3   2       31.95       36.88      0.70 o 
  -4   3   2       28.45       28.98      0.85 o 
  -3   3   2       95.25       95.58      2.25 o 
  -2   3   2      135.88      124.29      1.49 o 
  -1   3   2     1096.07     1038.54      8.72 o 
   0   3   2      628.98      608.55      4.97 o 
   1   3   2     1541.75     1457.56      9.53 o 
   2   3   2      766.42      790.61      6.55 o 
   3   3   2      868.91      907.67     11.35 o 
   4   3   2      316.91      363.69      3.56 o 
   5   3   2      817.33      859.66     21.13 o 
   6   3   2      197.73      198.55      5.50 o 
   7   3   2      146.21      149.43      4.28 o 
   8   3   2      291.42      309.05      7.26 o 
   9   3   2       14.17       10.73      2.45 o 
  10   3   2       10.58        6.99      1.98 o 
  11   3   2        4.39        3.61      1.53 o 
  12   3   2       17.01       12.97      4.95 o 
 -12   4   2        3.15        1.28      1.87 o 
 -11   4   2       14.87       10.90      3.42 o 
 -10   4   2       13.78       10.36      3.35 o 
  -9   4   2        7.68        4.20      1.43 o 
  -8   4   2      118.81      115.49      2.48 o 
  -7   4   2       24.29       22.45      1.27 o 
  -6   4   2       15.27       18.28      0.82 o 
  -5   4   2       37.65       35.27      0.77 o 
  -4   4   2        3.95        7.18      3.15 o 
  -3   4   2      236.90      242.15      3.25 o 
  -2   4   2        0.42        0.27      0.13 o 
  -1   4   2        8.54        6.99      0.39 o 
   0   4   2     1296.93     1245.09      8.66 o 
   2   4   2       16.88       12.36      0.52 o 
   3   4   2      163.31      173.52      2.34 o 
   4   4   2     1039.03      972.71     13.86 o 
   5   4   2     1231.55     1250.40     14.09 o 
   6   4   2      256.30      297.55      5.69 o 
   7   4   2       15.46       19.08      3.69 o 
   8   4   2       11.24        6.89      1.96 o 
   9   4   2      482.74      508.23     14.59 o 
  10   4   2        1.07        0.47      1.01 o 
  11   4   2       12.40        7.93      2.70 o 
  12   4   2       48.55       43.97      3.41 o 
 -12   5   2        0.05        2.84      1.57 o 
 -11   5   2       43.83       33.33      3.47 o 
 -10   5   2       23.63       21.68      7.07 o 
  -9   5   2       78.12       69.90      2.79 o 
  -8   5   2       16.42       14.70      2.30 o 
  -7   5   2        3.72        4.40      0.89 o 
  -6   5   2       14.90       17.09      0.62 o 
  -5   5   2      821.57      857.52     16.92 o 
  -4   5   2      382.34      384.46      6.52 o 
  -3   5   2        1.08        2.82      1.41 o 
  -2   5   2      197.50      212.70      2.26 o 
  -1   5   2      106.58      122.34      2.00 o 
   0   5   2       15.90       13.54      0.49 o 
   1   5   2     2301.52     2365.97     18.93 o 
   2   5   2      458.66      490.69      9.78 o 
   3   5   2      865.19      873.11      8.45 o 
   4   5   2       10.52       13.93      0.90 o 
   5   5   2       48.86       59.71      1.23 o 
   6   5   2      219.12      226.46      4.66 o 
   7   5   2      264.60      288.92      5.71 o 
   8   5   2      102.22      108.64      2.55 o 
   9   5   2       93.30       95.04      2.93 o 
  10   5   2        0.00       -0.05      1.88 o 
  11   5   2        0.82       -1.19      2.46 o 
 -12   6   2        0.36        1.13      1.62 o 
 -11   6   2        4.12        1.54      1.62 o 
 -10   6   2       20.24       18.50      6.60 o 
  -9   6   2        3.97        4.78      2.31 o 
  -8   6   2        3.29        3.31      1.76 o 
  -7   6   2       15.08       12.73      5.58 o 
  -6   6   2        1.22        1.73      1.07 o 
  -5   6   2       93.94      105.66      4.36 o 
  -4   6   2      615.55      661.56     16.25 o 
  -3   6   2      210.18      224.37      7.98 o 
  -2   6   2       51.11       59.48      0.99 o 
  -1   6   2      895.42      927.29     10.16 o 
   0   6   2        0.20        0.45      0.36 o 
   1   6   2      424.61      455.47      4.77 o 
   2   6   2      190.18      197.89      2.57 o 
   3   6   2     1244.35     1322.94     13.06 o 
   4   6   2        6.77        5.54      1.12 o 
   5   6   2      119.67      123.39      2.39 o 
   6   6   2        0.07        1.26      0.66 o 
   7   6   2        5.12        4.10      1.62 o 
   8   6   2       19.05       17.62      1.68 o 
   9   6   2      173.01      170.81      6.54 o 
  10   6   2        1.54        1.70      1.24 o 
  11   6   2        0.45        0.20      1.49 o 
 -11   7   2       25.63       23.19      8.62 o 
 -10   7   2        2.55        2.61      1.48 o 
  -9   7   2       30.99       24.52      6.59 o 
  -8   7   2        0.01        1.03      1.90 o 
  -7   7   2       31.58       38.03      2.95 o 
  -6   7   2      175.95      177.34      4.33 o 
  -5   7   2      254.02      265.69     17.34 o 
  -4   7   2      255.59      274.41      6.30 o 
  -3   7   2      460.01      426.00     11.17 o 
  -2   7   2      266.00      255.18      3.88 o 
  -1   7   2      702.93      683.08     12.17 o 
   0   7   2      688.29      655.78      6.60 o 
   1   7   2      165.16      198.94      3.05 o 
   2   7   2       33.54       44.41      1.51 o 
   3   7   2      192.09      210.67      3.04 o 
   4   7   2      133.89      145.10      2.29 o 
   5   7   2       36.85       32.33      1.45 o 
   6   7   2       33.19       32.86      1.44 o 
   7   7   2       21.44       25.08      2.45 o 
   8   7   2       77.64       76.44      3.74 o 
   9   7   2       15.01       11.08      4.59 o 
  10   7   2      151.49      154.24     10.94 o 
  11   7   2       21.27       14.74      8.35 o 
 -11   8   2        0.02        0.52      1.75 o 
 -10   8   2       22.45       19.58      9.21 o 
  -9   8   2       28.44       24.35      8.48 o 
  -8   8   2       66.25       64.84      4.97 o 
  -7   8   2      450.57      424.41      9.05 o 
  -6   8   2       32.40       31.19      4.64 o 
  -5   8   2       96.92       80.88      3.26 o 
  -4   8   2      111.61       95.34      3.22 o 
  -3   8   2     1085.71     1111.58     33.24 o 
  -2   8   2       53.15       50.44      1.00 o 
  -1   8   2      965.23      951.98     18.49 o 
   0   8   2      673.08      643.12      9.36 o 
   1   8   2       33.16       32.42      1.25 o 
   2   8   2        4.86        4.77      1.00 o 
   3   8   2        9.18       10.75      0.99 o 
   4   8   2       31.79       32.93      1.18 o 
   5   8   2       28.66       25.65      1.31 o 
   6   8   2       26.62       26.49      1.43 o 
   7   8   2        2.00        2.31      0.89 o 
   8   8   2       56.77       58.83      3.36 o 
   9   8   2        3.95        3.54      2.22 o 
  10   8   2        0.01        0.34      2.17 o 
 -10   9   2       13.46        8.32      3.61 o 
  -9   9   2        1.30        3.44      1.73 o 
  -8   9   2       59.72       58.95      3.75 o 
  -7   9   2       24.69       20.42      4.99 o 
  -6   9   2        0.12        0.68      1.07 o 
  -5   9   2       21.64       17.37      6.87 o 
  -4   9   2        0.38        1.45      1.07 o 
  -3   9   2     1931.11     1958.39     42.93 o 
  -2   9   2      368.64      373.26      7.49 o 
  -1   9   2       66.18       53.60      1.66 o 
   0   9   2      667.77      637.24     21.64 o 
   1   9   2        6.63       10.50      2.51 o 
   2   9   2       30.14       27.63      2.66 o 
   3   9   2        3.72        3.27      1.39 o 
   4   9   2        4.71        4.41      1.25 o 
   5   9   2        2.54        2.22      1.27 o 
   6   9   2        0.01        0.27      1.04 o 
   7   9   2        0.83        1.06      1.97 o 
   8   9   2       12.98        9.27      3.54 o 
   9   9   2       19.75       18.49      8.34 o 
  -9  10   2        9.56        8.48      3.79 o 
  -8  10   2        5.23        3.19      1.32 o 
  -7  10   2      157.59      147.10      8.85 o 
  -6  10   2       32.56       31.50      6.04 o 
  -5  10   2     1291.89     1293.84     36.37 o 
  -4  10   2        3.30        4.51      2.28 o 
  -3  10   2     1896.34     1961.55     34.93 o 
  -2  10   2      657.48      642.41     12.87 o 
  -1  10   2      118.55      121.90      2.11 o 
   0  10   2        0.58        0.81      0.96 o 
   1  10   2       21.59       22.03      1.48 o 
   2  10   2        1.43        1.11      0.71 o 
   3  10   2       78.05       84.48      4.05 o 
   4  10   2        6.17        4.66      1.88 o 
   5  10   2        2.19        1.96      1.65 o 
   6  10   2        0.16        0.40      1.67 o 
   7  10   2        0.19        0.71      2.27 o 
   8  10   2        2.42        4.37      2.17 o 
   9  10   2      188.32      207.17     18.59 o 
  -8  11   2        4.99        6.19      2.74 o 
  -7  11   2      117.36      116.97      6.55 o 
  -6  11   2      170.94      182.63      6.46 o 
  -5  11   2       45.05       37.31      3.57 o 
  -4  11   2       78.59       74.34      7.29 o 
  -3  11   2       12.39        9.31      2.71 o 
  -2  11   2       20.05       20.87      1.71 o 
  -1  11   2       15.02       15.83      1.74 o 
   0  11   2        0.32        0.82      0.87 o 
   1  11   2        0.67        0.64      1.19 o 
   2  11   2       12.40       12.76      1.39 o 
   3  11   2        3.42        3.92      1.54 o 
   4  11   2        7.87        7.36      2.77 o 
   5  11   2       49.71       54.52      2.93 o 
   6  11   2        4.29        4.23      2.33 o 
   7  11   2       58.54       66.69      5.20 o 
   8  11   2       66.67       70.09      4.58 o 
  -7  12   2        8.45        9.63      4.51 o 
  -6  12   2       21.96       28.53      6.19 o 
  -5  12   2      567.71      572.07     11.63 o 
  -4  12   2       62.97       56.70      4.02 o 
  -3  12   2      134.83      125.71     11.11 o 
  -2  12   2       22.48       10.00      6.35 o 
  -1  12   2        3.23        2.71      1.37 o 
   0  12   2        3.60        4.79      1.86 o 
   1  12   2       61.57       57.63      7.04 o 
   2  12   2        0.88        1.06      0.72 o 
   3  12   2       35.74       32.31      3.14 o 
   4  12   2       38.01       40.82      2.54 o 
   5  12   2        0.65        1.66      1.31 o 
   6  12   2        4.81        5.37      1.86 o 
   7  12   2        0.93        1.36      1.22 o 
  -6  13   2      132.27      141.13      5.55 o 
  -5  13   2        0.29        2.02      1.11 o 
  -4  13   2       79.42       84.17      6.06 o 
  -3  13   2      295.23      300.65     13.03 o 
  -2  13   2       15.97        9.55      7.14 o 
  -1  13   2       14.68       10.76      5.37 o 
   0  13   2        0.53        1.11      1.48 o 
   1  13   2        1.66        1.22      3.46 o 
   2  13   2      166.75      180.39     10.16 o 
   3  13   2       15.94       16.07      6.89 o 
   4  13   2        4.25        3.47      2.19 o 
   5  13   2       13.29       10.44      4.52 o 
  -3  14   2        8.20        6.32      6.33 o 
   3  14   2        0.23       -0.50      2.75 o 
 -13   1   3      132.33      146.64      6.81 o 
 -12   1   3       17.34       11.56      3.31 o 
 -11   1   3        0.78        1.60      0.90 o 
 -10   1   3       17.56       16.52      3.86 o 
  -9   1   3        3.86        2.31      0.94 o 
  -8   1   3      360.20      345.48      6.89 o 
  -7   1   3       47.79       42.97      1.41 o 
  -6   1   3       38.69       38.42      1.07 o 
  -5   1   3       63.90       73.90      1.66 o 
  -4   1   3      158.26      167.71      1.70 o 
  -3   1   3      345.09      336.63      2.81 o 
  -2   1   3       46.87       44.60      0.71 o 
  -1   1   3      559.25      511.84      3.98 o 
   0   1   3      623.42      523.29      9.20 o 
   1   1   3      446.48      400.17      6.02 o 
   2   1   3      225.82      214.12      3.76 o 
   3   1   3       52.82       48.94      1.09 o 
   4   1   3       82.64       81.23      2.02 o 
   5   1   3     2226.07     2228.70     28.90 o 
   6   1   3      716.04      846.88     33.40 o 
   7   1   3       17.26       25.30      1.52 o 
   8   1   3       21.37       19.01      2.41 o 
   9   1   3       19.68       21.83      2.34 o 
  10   1   3       22.81       21.87      5.32 o 
  11   1   3       48.77       50.00      2.39 o 
  12   1   3        1.87        1.94      1.41 o 
 -13   2   3       18.11       12.77      5.14 o 
 -12   2   3        3.37        2.76      1.67 o 
 -11   2   3       29.22       28.02      2.17 o 
 -10   2   3      350.32      342.29      6.77 o 
  -9   2   3       18.32       19.63      1.79 o 
  -8   2   3      539.33      546.08      9.91 o 
  -7   2   3      167.94      176.65      2.97 o 
  -6   2   3        2.14        2.47      0.61 o 
  -5   2   3       64.07       52.33      1.03 o 
  -4   2   3      152.27      145.15      1.17 o 
  -3   2   3       65.02       58.63      0.87 o 
  -2   2   3      668.54      634.51      5.21 o 
  -1   2   3      238.30      220.03      3.02 o 
   0   2   3      104.67       93.04      1.05 o 
   1   2   3      490.55      449.60      4.07 o 
   2   2   3      516.94      481.23      5.44 o 
   3   2   3      223.47      223.55      3.26 o 
   4   2   3      971.75     1000.49      8.56 o 
   5   2   3     1766.04     1806.72     33.76 o 
   6   2   3      122.37      129.20      3.08 o 
   7   2   3     1194.81     1220.88     32.83 o 
   8   2   3       73.52       65.21      3.56 o 
   9   2   3      231.64      222.59      5.29 o 
  10   2   3       97.36       94.34      3.79 o 
  11   2   3       10.85       13.42      2.79 o 
  12   2   3       31.91       32.50      2.60 o 
 -12   3   3       66.81       68.50      4.25 o 
 -11   3   3        4.69        4.80      2.12 o 
 -10   3   3       22.87       26.86      3.41 o 
  -9   3   3      195.58      178.59      3.57 o 
  -8   3   3       29.62       28.30      1.22 o 
  -7   3   3        2.63        2.20      0.57 o 
  -6   3   3       41.11       43.98      0.86 o 
  -5   3   3      268.10      246.95      2.85 o 
  -4   3   3      194.57      220.68      2.56 o 
  -3   3   3        4.50        6.55      0.70 o 
  -2   3   3     1143.63     1140.20      9.52 o 
  -1   3   3     1505.33     1454.89     18.12 o 
   0   3   3      325.19      330.77      3.29 o 
   1   3   3       40.61       45.10      0.93 o 
   2   3   3        0.00        0.24      0.15 o 
   3   3   3     1836.14     1815.94     29.42 o 
   4   3   3        9.27       10.65      1.08 o 
   5   3   3      147.41      139.77      2.53 o 
   6   3   3        2.91        5.36      2.03 o 
   7   3   3     2531.53     2523.57     17.04 o 
   8   3   3      122.47      120.43      2.87 o 
   9   3   3        6.67        7.20      2.34 o 
  10   3   3       31.87       31.84      2.37 o 
  11   3   3       45.12       41.05      1.89 o 
  12   3   3      132.17      120.15      5.87 o 
 -12   4   3       16.40       13.90      5.35 o 
 -11   4   3      147.65      144.26      5.09 o 
 -10   4   3        0.05        0.54      1.78 o 
  -9   4   3      108.72      104.72      2.19 o 
  -8   4   3       35.87       36.41      2.32 o 
  -7   4   3        6.99        8.00      0.72 o 
  -6   4   3       12.82       14.29      0.92 o 
  -5   4   3      160.61      159.51      2.85 o 
  -4   4   3      338.21      400.04      7.72 o 
  -3   4   3      596.74      631.07      8.29 o 
  -2   4   3      296.59      300.67      5.84 o 
  -1   4   3      161.70      163.08      2.54 o 
   0   4   3      512.22      518.23      8.77 o 
   1   4   3      741.21      760.01      5.37 o 
   2   4   3      458.39      460.85      5.35 o 
   3   4   3     1877.68     2027.76     21.26 o 
   4   4   3        0.27       -0.09      0.37 o 
   5   4   3      211.81      231.86      4.37 o 
   6   4   3       10.04        8.67      2.11 o 
   7   4   3      289.40      316.76      6.28 o 
   8   4   3       20.15       22.13      2.04 o 
   9   4   3       71.03       74.13      2.70 o 
  10   4   3        0.15        0.66      1.24 o 
  11   4   3        5.45        2.26      2.55 o 
 -12   5   3      181.91      186.37      7.20 o 
 -11   5   3      114.18      103.13      4.80 o 
 -10   5   3        6.18        3.76      1.88 o 
  -9   5   3       50.33       51.48      3.62 o 
  -8   5   3       25.73       23.29      1.23 o 
  -7   5   3       41.53       37.59      1.18 o 
  -6   5   3      110.23      122.59      3.63 o 
  -5   5   3       14.28       13.35      3.47 o 
  -4   5   3      111.27      111.50      3.23 o 
  -3   5   3       64.12       79.26      2.45 o 
  -2   5   3        2.65        3.06      0.73 o 
  -1   5   3      399.01      399.59      4.19 o 
   0   5   3        5.79        9.02      0.50 o 
   1   5   3      545.88      564.56      5.34 o 
   2   5   3       88.11       93.88      1.68 o 
   3   5   3     1331.32     1309.95     14.17 o 
   4   5   3      776.44      791.73     15.05 o 
   5   5   3      443.95      477.36      8.34 o 
   6   5   3        0.44        1.22      0.65 o 
   7   5   3      150.74      163.33      4.11 o 
   8   5   3       76.48       83.32      2.04 o 
   9   5   3       90.79      100.21      5.17 o 
  10   5   3       20.13       11.16      5.05 o 
  11   5   3       45.64       38.18      8.48 o 
 -12   6   3        1.55        2.17      1.61 o 
 -11   6   3      142.26      142.61      6.04 o 
 -10   6   3        4.70        5.25      2.86 o 
  -9   6   3        0.66        1.08      1.79 o 
  -8   6   3      311.90      316.70      8.00 o 
  -7   6   3       47.12       50.67      2.52 o 
  -6   6   3        6.71        7.02      1.94 o 
  -5   6   3       61.84       70.29      3.47 o 
  -4   6   3      103.30      115.00      3.48 o 
  -3   6   3       21.53       35.62      4.58 o 
  -2   6   3      433.84      423.83      6.29 o 
  -1   6   3       58.90       58.90      0.87 o 
   0   6   3       14.93       24.11      0.85 o 
   1   6   3        3.58        1.70      0.62 o 
   2   6   3      230.36      216.58      3.30 o 
   3   6   3      287.42      317.40      5.18 o 
   4   6   3       46.37       61.28      2.07 o 
   5   6   3       99.17      105.20      2.11 o 
   6   6   3      257.77      271.75      4.90 o 
   7   6   3       63.57       57.40      1.75 o 
   8   6   3        5.97        3.35      1.34 o 
   9   6   3       58.17       79.37     17.47 o 
  10   6   3        9.65        8.98      4.09 o 
  11   6   3        4.18        2.51      2.07 o 
 -11   7   3       26.85       22.74      8.18 o 
 -10   7   3       11.07        9.81      2.68 o 
  -9   7   3       61.98       63.15      5.83 o 
  -8   7   3       51.06       50.68      2.86 o 
  -7   7   3       87.74       90.41      3.29 o 
  -6   7   3       11.56       10.13      3.62 o 
  -5   7   3        0.34       -0.59      1.65 o 
  -4   7   3        3.27        2.01      0.96 o 
  -3   7   3       16.68       15.46      1.62 o 
  -2   7   3      880.74      942.76     13.90 o 
  -1   7   3       16.50       14.57      0.74 o 
   0   7   3       52.81       45.28      1.01 o 
   1   7   3      711.22      708.78     10.47 o 
   2   7   3      695.42      660.45     11.98 o 
   3   7   3        0.14        1.01      0.85 o 
   4   7   3       80.92       76.91      1.40 o 
   5   7   3      154.47      158.65      2.49 o 
   6   7   3      109.88      107.27      2.73 o 
   7   7   3      136.03      137.79      4.24 o 
   8   7   3        5.71        8.77      3.88 o 
   9   7   3       19.58       20.93      8.25 o 
  10   7   3        1.69        1.16      1.86 o 
 -11   8   3        0.79        1.51      2.44 o 
 -10   8   3       51.35       52.02      4.22 o 
  -9   8   3        6.70        4.73      1.98 o 
  -8   8   3        0.88        1.22      1.45 o 
  -7   8   3        0.06        1.53      1.18 o 
  -6   8   3        0.02        0.26      2.35 o 
  -5   8   3       29.76       24.13      3.22 o 
  -4   8   3       82.54       91.38      2.90 o 
  -3   8   3      145.24      134.64      2.49 o 
  -2   8   3       68.99       81.11      1.77 o 
  -1   8   3      412.39      416.98      5.92 o 
   0   8   3      296.07      275.31      5.76 o 
   1   8   3      259.74      273.75      4.45 o 
   2   8   3     1471.70     1452.59     20.30 o 
   3   8   3       13.23       19.88      2.40 o 
   4   8   3        1.52        1.37      0.66 o 
   5   8   3       16.42       16.08      2.81 o 
   6   8   3       21.11       25.18      4.16 o 
   7   8   3       55.07       54.24      2.43 o 
   8   8   3       10.23        9.12      3.62 o 
   9   8   3        4.24        1.44      1.54 o 
  10   8   3       21.57        9.87      5.83 o 
 -10   9   3        8.79        6.66      3.84 o 
  -9   9   3       42.56       43.15      5.54 o 
  -8   9   3        2.70        1.94      1.42 o 
  -7   9   3      129.21      122.81      4.75 o 
  -6   9   3        0.86        1.54      2.41 o 
  -5   9   3       83.37       69.92      3.22 o 
  -4   9   3      286.00      280.94      8.74 o 
  -3   9   3      208.34      186.04      4.27 o 
  -2   9   3      275.69      265.41      6.28 o 
  -1   9   3     2108.98     2102.14     28.03 o 
   0   9   3      982.15      953.29     14.35 o 
   1   9   3      347.42      327.60      5.97 o 
   2   9   3      470.58      490.36      8.50 o 
   3   9   3        0.71        2.42      0.94 o 
   4   9   3        6.32        7.70      1.29 o 
   5   9   3        6.42        5.65      2.07 o 
   6   9   3        0.28        0.97      1.00 o 
   7   9   3        0.31        1.14      1.78 o 
   8   9   3       16.37       13.58      5.46 o 
   9   9   3        0.05        0.83      2.15 o 
  -9  10   3       16.84       13.88      4.32 o 
  -8  10   3        2.80        1.10      2.67 o 
  -7  10   3        8.43        4.99      2.49 o 
  -6  10   3        3.65        5.57      1.88 o 
  -5  10   3      370.65      395.35     11.29 o 
  -4  10   3        4.53        7.51      2.12 o 
  -3  10   3       42.63       34.46      2.91 o 
  -2  10   3      151.68      144.41      3.83 o 
  -1  10   3      439.54      458.79      7.57 o 
   0  10   3      287.61      292.48      7.64 o 
   1  10   3        0.62        1.46      0.98 o 
   2  10   3      231.15      228.33      4.76 o 
   3  10   3       14.36       17.74      4.27 o 
   4  10   3        1.42        0.89      0.83 o 
   5  10   3        4.34        5.53      1.89 o 
   6  10   3        1.93        1.13      1.62 o 
   7  10   3       12.66       11.21      5.07 o 
   8  10   3        9.59        8.54      3.61 o 
  -8  11   3       46.35       41.27     14.11 o 
  -7  11   3       10.45        8.30      3.98 o 
  -6  11   3        3.00        3.65      2.11 o 
  -5  11   3       28.13       26.17      3.48 o 
  -4  11   3      191.59      214.06      6.89 o 
  -3  11   3      934.50      967.64     14.51 o 
  -2  11   3      189.06      177.08      6.83 o 
  -1  11   3      604.95      554.85     20.45 o 
   0  11   3     1244.52     1260.68     31.18 o 
   1  11   3      138.46      136.98      4.27 o 
   2  11   3        4.61        3.99      1.19 o 
   3  11   3      154.83      148.37      5.13 o 
   4  11   3       44.80       40.16      2.28 o 
   5  11   3        3.99        4.92      0.95 o 
   6  11   3        6.35        8.10      2.49 o 
   7  11   3        2.61        4.22      2.59 o 
  -7  12   3       59.79       69.60      4.45 o 
  -6  12   3       11.00       10.82      3.83 o 
  -5  12   3       30.67       26.60      5.66 o 
  -4  12   3      147.04      168.45     10.74 o 
  -3  12   3       14.91       11.68      5.32 o 
  -2  12   3       63.77       60.08      3.55 o 
  -1  12   3       15.09        9.84      5.03 o 
   0  12   3       78.01       69.11      5.44 o 
   1  12   3       20.37       19.63      2.20 o 
   2  12   3       20.77       14.24      5.22 o 
   3  12   3       14.15        9.83      4.28 o 
   4  12   3       62.58       64.07      3.46 o 
   5  12   3       30.85       29.79      3.45 o 
   6  12   3        8.24        9.91      4.53 o 
  -5  13   3       44.94       36.67      6.38 o 
  -4  13   3       46.15       60.67      9.43 o 
  -3  13   3        0.13        1.18      1.63 o 
  -2  13   3       85.80       82.66      5.56 o 
  -1  13   3        1.64        2.04      1.44 o 
   0  13   3        4.18        6.33      4.94 o 
   1  13   3       94.78       80.21     13.64 o 
   2  13   3       54.07       50.60      5.25 o 
   3  13   3       48.01       44.29      3.83 o 
   4  13   3       13.16       10.07      5.90 o 
   5  13   3        1.51        2.44      2.46 o 
  -3  14   3       21.70       24.60      4.39 o 
  -2  14   3       30.67       29.29     10.58 o 
   0  14   3       10.75        6.78      3.11 o 
 -13   0   4       12.48       13.92      7.43 o 
 -12   0   4        8.43        6.20      2.87 o 
 -11   0   4       38.91       43.41      2.78 o 
 -10   0   4      569.54      556.22     24.76 o 
  -9   0   4       39.30       45.53      3.12 o 
  -8   0   4      582.38      640.67     15.66 o 
  -7   0   4       45.51       69.38      5.73 o 
  -6   0   4      203.78      206.54      4.60 o 
  -5   0   4      363.30      385.96      7.65 o 
  -4   0   4        0.05        1.42      0.76 o 
  -3   0   4      903.04      878.25     20.81 o 
  -2   0   4       28.19       30.02      1.02 o 
  -1   0   4      993.00      957.87     43.97 o 
   0   0   4      660.31      639.53     22.52 o 
   1   0   4      910.39      869.37     15.67 o 
   2   0   4       70.09       70.83      1.32 o 
   3   0   4       67.73       75.74      2.37 o 
   4   0   4       39.73       39.72      2.25 o 
   5   0   4       42.86       56.65      2.99 o 
   6   0   4      378.15      376.88     10.83 o 
   7   0   4      728.37      788.72     18.40 o 
   8   0   4      457.37      486.40     16.01 o 
   9   0   4        0.17        1.04      1.97 o 
  10   0   4       13.58       14.56      4.82 o 
  11   0   4       26.04       34.43      2.89 o 
  12   0   4        3.08        1.66      2.09 o 
 -13   1   4      103.91      114.31      4.35 o 
 -12   1   4       15.76       12.40      3.59 o 
 -11   1   4        0.03        0.08      1.16 o 
 -10   1   4       37.78       36.30      2.56 o 
  -9   1   4      189.33      171.10      4.48 o 
  -8   1   4      523.50      524.18     11.74 o 
  -7   1   4       39.72       39.59      1.44 o 
  -6   1   4      223.32      233.70      4.27 o 
  -5   1   4      857.07      881.92     11.80 o 
  -4   1   4        6.51        9.07      1.30 o 
  -3   1   4       41.87       50.25      1.30 o 
  -2   1   4        0.90        1.06      0.45 o 
  -1   1   4        4.95        3.10      0.76 o 
   0   1   4      388.13      365.18      3.10 o 
   1   1   4      197.63      203.57      2.79 o 
   2   1   4        5.34        6.59      0.55 o 
   3   1   4        2.80        3.63      0.89 o 
   4   1   4      199.24      208.85      4.97 o 
   5   1   4      114.21      109.77      2.92 o 
   6   1   4       94.51       90.59      2.31 o 
   7   1   4      810.19      804.12     19.17 o 
   8   1   4       27.91       28.57      2.57 o 
   9   1   4      113.47      110.99      4.11 o 
  10   1   4      221.10      202.09      9.17 o 
  11   1   4       32.05       25.71      3.65 o 
  12   1   4       57.93       53.75      2.68 o 
 -13   2   4       50.60       54.55      5.33 o 
 -12   2   4      160.55      163.46      5.99 o 
 -11   2   4       68.72       68.45      2.98 o 
 -10   2   4       64.98       60.87      2.58 o 
  -9   2   4      154.79      151.41      4.02 o 
  -8   2   4      284.98      271.39      4.75 o 
  -7   2   4      144.82      137.75      2.52 o 
  -6   2   4        3.09        3.96      0.70 o 
  -5   2   4      338.38      325.02      3.82 o 
  -4   2   4       77.03       77.15      1.74 o 
  -3   2   4       45.34       48.13      1.08 o 
  -2   2   4       50.23       53.42      1.72 o 
  -1   2   4      345.27      372.40      3.85 o 
   0   2   4     1294.74     1282.34     15.86 o 
   1   2   4      466.75      452.61      4.67 o 
   2   2   4      426.32      416.01      3.60 o 
   3   2   4       12.99       13.94      0.78 o 
   4   2   4        0.10        0.71      0.55 o 
   5   2   4       11.16       14.90      1.02 o 
   6   2   4       38.85       34.81      1.40 o 
   7   2   4      267.40      277.30      5.45 o 
   8   2   4       46.81       50.36      1.92 o 
   9   2   4      576.48      581.75     11.48 o 
  10   2   4      170.76      163.34      4.46 o 
  11   2   4       10.37        9.47      2.50 o 
  12   2   4       44.76       48.97      4.15 o 
 -12   3   4       53.98       52.06      3.34 o 
 -11   3   4      230.47      237.00      5.90 o 
 -10   3   4       15.33       11.86      2.37 o 
  -9   3   4      781.37      798.94     17.12 o 
  -8   3   4      247.04      246.29      7.99 o 
  -7   3   4      285.89      283.07      4.41 o 
  -6   3   4      421.71      425.37      5.82 o 
  -5   3   4      220.99      238.08      3.56 o 
  -4   3   4       37.22       45.02      1.07 o 
  -3   3   4      132.92      144.55      2.28 o 
  -2   3   4      417.62      465.44      4.60 o 
  -1   3   4     2524.18     2646.84     27.59 o 
   0   3   4     4419.35     4473.01     37.31 o 
   1   3   4        9.50        9.92      0.58 o 
   2   3   4      210.86      225.61      2.92 o 
   3   3   4      270.93      297.96      3.72 o 
   4   3   4      102.81       97.29      1.94 o 
   5   3   4      836.48      827.27     12.37 o 
   6   3   4      129.43      136.37      3.11 o 
   7   3   4      579.15      605.38     13.34 o 
   8   3   4        4.66        5.23      1.53 o 
   9   3   4      514.54      513.32     11.41 o 
  10   3   4      118.41       95.78      2.83 o 
  11   3   4       16.80       12.96      4.01 o 
 -12   4   4      317.22      339.28     14.85 o 
 -11   4   4      283.59      278.70      8.19 o 
 -10   4   4      119.50      126.52      5.39 o 
  -9   4   4      277.75      264.68     10.31 o 
  -8   4   4       54.22       52.94      3.32 o 
  -7   4   4      582.12      586.54      8.89 o 
  -6   4   4       81.98       82.74      1.08 o 
  -5   4   4      157.88      142.01      2.45 o 
  -4   4   4      155.22      161.72      2.37 o 
  -3   4   4      232.61      246.50      2.65 o 
  -2   4   4     2285.39     2340.79     16.47 o 
  -1   4   4       76.40       97.53      2.09 o 
   0   4   4     1955.33     1904.11     17.45 o 
   1   4   4      563.45      591.81      7.60 o 
   2   4   4       21.46       17.21      1.28 o 
   3   4   4       37.26       34.56      0.73 o 
   4   4   4      288.14      282.29      6.30 o 
   5   4   4      205.28      211.09      3.73 o 
   6   4   4      482.23      473.83      7.41 o 
   7   4   4       19.78       17.48      2.34 o 
   8   4   4        0.15        1.04      0.60 o 
   9   4   4      499.26      523.73      9.51 o 
  10   4   4      208.19      218.36      5.29 o 
  11   4   4       43.66       35.23      4.05 o 
 -12   5   4        1.21        1.83      1.74 o 
 -11   5   4      289.09      316.80      7.20 o 
 -10   5   4       20.14       20.24      5.88 o 
  -9   5   4      279.47      289.08     14.63 o 
  -8   5   4       48.61       51.48      3.63 o 
  -7   5   4      181.74      184.82      4.12 o 
  -6   5   4        6.25        6.00      1.95 o 
  -5   5   4       51.07       40.56      3.33 o 
  -4   5   4       64.49       73.55      3.81 o 
  -3   5   4      138.47      136.03      1.80 o 
  -2   5   4     1736.57     1900.92     19.04 o 
  -1   5   4      499.91      539.27      8.74 o 
   0   5   4      414.11      434.97      4.71 o 
   1   5   4      116.86      146.53      2.52 o 
   2   5   4      198.78      189.12      4.64 o 
   3   5   4      193.44      204.73      4.73 o 
   4   5   4      116.14      122.20      2.89 o 
   5   5   4      456.87      492.81      8.55 o 
   6   5   4       26.14       28.57      1.46 o 
   7   5   4        9.75        8.45      2.24 o 
   8   5   4       81.73       76.58      2.98 o 
   9   5   4       13.18       15.82      4.61 o 
  10   5   4       17.47       17.07      6.06 o 
  11   5   4       11.78        9.95      2.89 o 
 -12   6   4       14.88       10.04      3.35 o 
 -11   6   4        0.03        1.51      1.12 o 
 -10   6   4      292.93      307.62      7.40 o 
  -9   6   4      174.76      180.56      7.78 o 
  -8   6   4       25.97       25.28      6.27 o 
  -7   6   4       32.05       31.43      2.67 o 
  -6   6   4      107.64       98.25      3.03 o 
  -5   6   4       75.60       78.14      2.45 o 
  -4   6   4       80.15       89.47      4.11 o 
  -3   6   4       27.53       20.26      1.08 o 
  -2   6   4     1051.93     1078.09      9.96 o 
  -1   6   4       14.35        9.95      0.64 o 
   0   6   4        4.44        8.25      0.88 o 
   1   6   4      146.86      148.77      2.89 o 
   2   6   4      890.93      875.15     14.56 o 
   3   6   4       70.96       74.37      2.51 o 
   4   6   4       50.05       41.63      2.07 o 
   5   6   4       45.50       47.53      2.34 o 
   6   6   4      211.68      221.01      5.88 o 
   7   6   4        0.01        0.62      1.19 o 
   8   6   4      144.47      158.09      6.13 o 
   9   6   4       77.00       76.57      5.59 o 
  10   6   4       26.75       37.19      7.81 o 
 -11   7   4        0.94        1.59      1.56 o 
 -10   7   4       35.94       33.86      3.12 o 
  -9   7   4       11.31       10.19      3.05 o 
  -8   7   4        8.55        8.07      2.73 o 
  -7   7   4        8.89        9.40      2.31 o 
  -6   7   4       73.11       66.10      2.82 o 
  -5   7   4        4.88        5.94      1.51 o 
  -4   7   4        0.22        0.71      0.81 o 
  -3   7   4      101.66      101.34      2.97 o 
  -2   7   4      139.66      145.27      2.31 o 
  -1   7   4      406.89      428.65      6.70 o 
   0   7   4        5.15        3.25      0.83 o 
   1   7   4       12.06       14.36      1.90 o 
   2   7   4      241.83      261.84      5.07 o 
   3   7   4       57.81       62.25      2.94 o 
   4   7   4     1189.51     1194.94     42.12 o 
   5   7   4        0.06        1.77      1.16 o 
   6   7   4       76.08       72.80      4.16 o 
   7   7   4      108.63      104.45      8.95 o 
   8   7   4        0.80        1.85      1.95 o 
   9   7   4      116.55      118.98      5.12 o 
  10   7   4        3.29        4.48      1.86 o 
 -11   8   4        0.01        0.66      2.21 o 
 -10   8   4       10.57        8.12      2.75 o 
  -9   8   4       29.68       25.18      5.07 o 
  -8   8   4      122.43      128.71      4.53 o 
  -7   8   4       52.27       56.68      3.01 o 
  -6   8   4        2.47        1.70      1.66 o 
  -5   8   4        2.87        1.93      1.76 o 
  -4   8   4       75.86       80.91      2.53 o 
  -3   8   4       31.05       35.94      0.70 o 
  -2   8   4       61.56       57.10      0.99 o 
  -1   8   4       29.66       34.56      1.00 o 
   0   8   4       33.47       29.81      1.07 o 
   1   8   4       62.26       52.70      2.00 o 
   2   8   4       18.20       13.44      3.09 o 
   3   8   4       73.24       60.74      2.24 o 
   4   8   4      670.24      647.46     13.42 o 
   5   8   4       60.22       69.52      2.27 o 
   6   8   4        3.31        3.22      1.23 o 
   7   8   4        0.88        2.11      1.73 o 
   8   8   4       51.22       52.60      4.08 o 
   9   8   4       16.59       15.46      5.79 o 
 -10   9   4       19.80       11.64      6.38 o 
  -9   9   4       19.57       12.00      4.64 o 
  -8   9   4       29.53       27.02      4.10 o 
  -7   9   4       15.67       15.60      4.38 o 
  -6   9   4       17.47       20.87      2.83 o 
  -5   9   4       49.09       49.32      3.38 o 
  -4   9   4       11.46       12.82      3.29 o 
  -3   9   4      369.31      353.86     11.61 o 
  -2   9   4       15.16       13.53      1.32 o 
  -1   9   4      103.76       96.14      1.94 o 
   0   9   4      405.22      360.49      6.84 o 
   1   9   4      151.55      170.38      2.87 o 
   2   9   4      312.85      328.17      6.93 o 
   3   9   4       99.56      109.10      3.11 o 
   4   9   4      695.18      764.78     12.56 o 
   5   9   4        2.75        1.61      0.95 o 
   6   9   4       39.90       49.69      2.90 o 
   7   9   4        1.62        1.91      1.49 o 
   8   9   4       21.36       22.10      8.61 o 
   9   9   4        0.57        2.25      1.95 o 
  -9  10   4        0.19       -0.29      1.96 o 
  -8  10   4       18.66       15.12      5.36 o 
  -7  10   4        2.82        2.57      1.45 o 
  -6  10   4        1.29        1.27      2.19 o 
  -5  10   4       92.92       93.85      3.70 o 
  -4  10   4       88.10       77.89      3.09 o 
  -3  10   4        0.12        0.45      1.06 o 
  -2  10   4      133.59      137.02      4.11 o 
  -1  10   4      107.87       80.47      2.36 o 
   0  10   4      157.47      139.92      3.73 o 
   1  10   4      406.70      400.06     12.35 o 
   2  10   4     1432.41     1436.25     21.71 o 
   3  10   4        3.58        1.96      1.17 o 
   4  10   4       93.85       75.89      2.56 o 
   5  10   4       14.17       12.50      3.60 o 
   6  10   4       29.94       28.82      6.30 o 
   7  10   4        1.40        1.15      2.51 o 
   8  10   4        4.92        4.27      3.27 o 
  -8  11   4        2.88        3.58      2.17 o 
  -7  11   4       19.29       13.64      6.66 o 
  -6  11   4       77.73       85.51      4.93 o 
  -5  11   4        0.47        0.73      1.27 o 
  -4  11   4       26.42       29.28      2.03 o 
  -3  11   4      102.94       99.11      3.51 o 
  -2  11   4       22.41       23.39      2.76 o 
  -1  11   4       27.22       18.40      5.81 o 
   0  11   4       99.61       80.20      2.97 o 
   1  11   4       53.32       56.38      3.42 o 
   2  11   4       18.38       17.21      4.33 o 
   3  11   4       17.87       14.97      4.49 o 
   4  11   4        0.02        0.60      0.82 o 
   5  11   4       33.33       36.51      3.95 o 
   6  11   4        1.54        0.76      1.26 o 
   7  11   4        7.14        5.28      2.60 o 
  -7  12   4        0.23        1.97      1.68 o 
  -6  12   4       99.46      111.98      6.98 o 
  -5  12   4        0.42        0.22      1.44 o 
  -4  12   4       12.77       11.89      5.15 o 
  -3  12   4      152.92      161.06      5.35 o 
  -2  12   4        3.15        2.06      1.69 o 
  -1  12   4       14.15        6.83      3.67 o 
   0  12   4       62.87       53.59      2.90 o 
   1  12   4        2.22        3.77      1.71 o 
   2  12   4      239.34      218.76      4.79 o 
   3  12   4       24.12       19.24      6.59 o 
   4  12   4        9.54        5.66      3.54 o 
   5  12   4       51.92       53.54      3.20 o 
   6  12   4      119.15      120.09      5.03 o 
  -5  13   4       77.25       82.57      6.59 o 
  -4  13   4       19.85       13.93      7.63 o 
  -3  13   4       13.82       14.45      4.00 o 
  -2  13   4       14.37       11.70      6.10 o 
  -1  13   4       10.50        6.27      3.31 o 
   0  13   4       22.75       13.93      4.81 o 
   1  13   4        0.05        0.12      3.30 o 
   2  13   4       64.88       48.25      4.28 o 
   3  13   4       92.13      100.22      6.01 o 
   4  13   4        9.55        7.33      4.38 o 
  -2  14   4       22.67       10.87      9.50 o 
  -1  14   4       56.30       58.39      5.66 o 
   0  14   4       14.92       10.04      9.97 o 
   1  14   4       37.55       35.74      4.02 o 
 -13   1   5        7.56        6.20      3.11 o 
 -12   1   5        2.89        0.47      2.15 o 
 -11   1   5        1.73        0.00      0.91 o 
 -10   1   5      335.46      333.66      7.42 o 
  -9   1   5       29.67       23.90      1.78 o 
  -8   1   5      338.48      363.39      6.91 o 
  -7   1   5      348.26      364.30      6.40 o 
  -6   1   5      771.67      857.74      9.91 o 
  -5   1   5     1475.79     1529.36     13.06 o 
  -4   1   5      143.32      155.81      1.87 o 
  -3   1   5     2643.81     2716.57     17.59 o 
  -2   1   5      206.57      203.61      3.47 o 
  -1   1   5      663.60      675.35      6.41 o 
   0   1   5      120.71      108.00      2.55 o 
   1   1   5      127.11      132.40      2.50 o 
   2   1   5        6.67        4.86      1.02 o 
   3   1   5       32.21       27.59      1.09 o 
   4   1   5       67.35       62.71      1.52 o 
   5   1   5       95.31       87.36      2.69 o 
   6   1   5       37.97       33.66      1.84 o 
   7   1   5       10.38        9.57      1.94 o 
   8   1   5      305.11      308.06      5.41 o 
   9   1   5      208.95      219.48      5.23 o 
  10   1   5       62.47       62.08      3.26 o 
  11   1   5       53.29       59.82      3.65 o 
 -13   2   5       53.89       61.14      4.10 o 
 -12   2   5        0.01        1.21      1.56 o 
 -11   2   5        1.91        3.36      1.96 o 
 -10   2   5        0.01       -0.21      1.25 o 
  -9   2   5       65.90       68.26      2.66 o 
  -8   2   5      147.39      144.72      3.80 o 
  -7   2   5     1127.52     1097.15     24.42 o 
  -6   2   5      580.41      594.86      7.97 o 
  -5   2   5      910.18      917.56      7.94 o 
  -4   2   5       79.43       98.80      1.89 o 
  -3   2   5     4521.37     4897.59     47.46 o 
  -2   2   5      130.53      144.70      2.03 o 
  -1   2   5      129.70      141.45      3.06 o 
   0   2   5        5.95        4.27      0.85 o 
   1   2   5      790.84      846.35     10.86 o 
   2   2   5      540.60      558.10      6.50 o 
   3   2   5      267.81      275.75      3.23 o 
   4   2   5       86.13       94.98      1.89 o 
   5   2   5       28.99       23.82      1.11 o 
   6   2   5       20.95       17.99      2.57 o 
   7   2   5      450.36      459.31      9.47 o 
   8   2   5       22.28       20.17      4.20 o 
   9   2   5      363.89      386.98      9.41 o 
  10   2   5        2.03        2.78      0.77 o 
  11   2   5      175.28      174.58      8.70 o 
 -12   3   5       26.37       21.78      7.53 o 
 -11   3   5       62.62       51.93      3.85 o 
 -10   3   5      173.04      189.22      6.74 o 
  -9   3   5      236.61      238.59      5.84 o 
  -8   3   5      246.49      240.25      4.83 o 
  -7   3   5      708.58      710.37     10.65 o 
  -6   3   5      107.30      113.35      2.52 o 
  -5   3   5      614.88      579.92     10.57 o 
  -4   3   5       30.68       26.69      1.46 o 
  -3   3   5      756.16      797.27     14.13 o 
  -2   3   5      561.60      577.04      8.46 o 
  -1   3   5      577.81      554.27      7.95 o 
   0   3   5      289.96      307.18      4.86 o 
   1   3   5      449.38      496.26     20.79 o 
   2   3   5     1024.81     1035.51     16.34 o 
   3   3   5     1573.79     1576.94     14.59 o 
   4   3   5      329.64      337.05      4.37 o 
   5   3   5       78.77       83.73      1.74 o 
   6   3   5      111.01      111.00      2.24 o 
   7   3   5        1.64        1.59      0.79 o 
   8   3   5       23.47       25.42      1.84 o 
   9   3   5       74.17       67.16      2.49 o 
  10   3   5       87.12       81.99      3.74 o 
  11   3   5      148.13      128.88      5.76 o 
 -12   4   5      246.97      279.67     13.06 o 
 -11   4   5      168.00      167.17      4.87 o 
 -10   4   5       59.20       66.27      3.45 o 
  -9   4   5      110.23      109.64      4.59 o 
  -8   4   5      179.76      156.68      4.38 o 
  -7   4   5     1024.25     1037.13     17.91 o 
  -6   4   5       22.52       21.24      2.02 o 
  -5   4   5      355.36      369.38      8.06 o 
  -4   4   5        0.76        1.02      0.66 o 
  -3   4   5      123.24      150.22      1.92 o 
  -2   4   5        1.86        0.37      0.31 o 
  -1   4   5      268.24      296.39      4.03 o 
   0   4   5      968.11     1045.19     12.33 o 
   1   4   5     1764.16     1837.10     21.74 o 
   2   4   5      452.18      484.51     14.43 o 
   3   4   5      284.88      299.88      8.84 o 
   4   4   5       77.54       71.70      1.93 o 
   5   4   5       39.37       44.80      1.76 o 
   6   4   5      475.26      471.30      8.74 o 
   7   4   5      185.97      189.39      3.65 o 
   8   4   5        0.71        0.33      1.17 o 
   9   4   5       29.13       34.87      3.73 o 
  10   4   5        6.26        5.99      2.94 o 
  11   4   5      138.76      147.93      6.30 o 
 -12   5   5        2.68        1.67      1.64 o 
 -11   5   5       58.24       49.63      6.42 o 
 -10   5   5      159.60      171.14      5.63 o 
  -9   5   5        5.48        5.16      2.31 o 
  -8   5   5      162.38      170.66     11.46 o 
  -7   5   5      309.49      319.20     13.38 o 
  -6   5   5      369.20      366.22      7.92 o 
  -5   5   5      340.61      338.69      7.52 o 
  -4   5   5       40.10       39.34      2.30 o 
  -3   5   5      224.86      229.56      2.83 o 
  -2   5   5       27.88       36.08      0.93 o 
  -1   5   5     1276.97     1324.49     17.22 o 
   1   5   5      284.21      330.18      5.05 o 
   2   5   5       81.98       84.42      2.71 o 
   3   5   5      712.04      732.43     14.66 o 
   4   5   5     1043.97     1042.47     19.92 o 
   5   5   5       14.06       14.38      0.93 o 
   6   5   5      106.26      107.67      3.61 o 
   7   5   5      129.98      132.82      3.86 o 
   8   5   5       65.16       60.87      2.88 o 
   9   5   5       87.61       94.48      4.98 o 
  10   5   5        1.20        1.37      1.38 o 
  11   5   5        3.78        2.48      2.75 o 
 -12   6   5       64.56       63.34      5.85 o 
 -11   6   5      146.04      142.81      7.10 o 
 -10   6   5      117.59      132.28      4.79 o 
  -9   6   5        5.63        2.03      1.93 o 
  -8   6   5       80.86       76.38      3.44 o 
  -7   6   5        1.89        2.53      1.50 o 
  -6   6   5      153.23      157.89      5.39 o 
  -5   6   5      201.05      198.69      5.54 o 
  -4   6   5        2.57        1.52      1.48 o 
  -3   6   5      241.08      241.96      3.66 o 
  -2   6   5       17.08       21.78      1.20 o 
  -1   6   5      242.48      244.23      3.29 o 
   0   6   5      432.59      460.17      9.50 o 
   1   6   5       62.01       64.77      1.72 o 
   2   6   5      223.17      231.18      4.91 o 
   3   6   5      106.98       93.85      6.03 o 
   4   6   5     1183.47     1141.29     22.04 o 
   5   6   5       20.91       29.47      2.06 o 
   6   6   5       42.06       41.91      2.03 o 
   7   6   5        7.70        9.81      2.14 o 
   8   6   5       26.27       25.97      2.73 o 
   9   6   5      108.11      108.62      4.86 o 
  10   6   5        0.27        0.95      1.18 o 
 -11   7   5       23.46       16.34      5.65 o 
 -10   7   5        8.15        4.58      1.81 o 
  -9   7   5      107.89       97.14      4.61 o 
  -8   7   5      267.62      263.33      7.12 o 
  -7   7   5        8.16        7.49      2.00 o 
  -6   7   5        0.10        0.76      1.38 o 
  -5   7   5        1.72        0.44      1.73 o 
  -4   7   5        1.60        3.23      2.02 o 
  -3   7   5       97.04       93.28      1.91 o 
  -2   7   5        6.40        8.31      0.64 o 
  -1   7   5        2.36        0.72      0.39 o 
   0   7   5      202.56      223.15      4.46 o 
   1   7   5       86.76       91.87      2.45 o 
   2   7   5      287.11      292.04      9.19 o 
   3   7   5       35.68       37.43      2.18 o 
   4   7   5     1062.14     1119.72     18.18 o 
   5   7   5       60.76       60.82      3.16 o 
   6   7   5        6.48        4.75      2.18 o 
   7   7   5       35.17       41.04      3.59 o 
   8   7   5        9.41        9.01      4.93 o 
   9   7   5       65.40       77.72      5.45 o 
  10   7   5       53.93       53.28      4.66 o 
 -10   8   5       38.26       43.26      9.69 o 
  -9   8   5       45.30       43.33      3.17 o 
  -8   8   5       93.83       89.76      4.66 o 
  -7   8   5       28.28       25.57      6.06 o 
  -6   8   5        2.44        3.00      1.42 o 
  -5   8   5        5.02        7.52      2.09 o 
  -4   8   5       33.06       39.69      2.89 o 
  -3   8   5       47.60       43.89      1.20 o 
  -2   8   5        2.53        2.96      1.42 o 
  -1   8   5       13.75       13.52      0.77 o 
   0   8   5        8.95        7.17      1.12 o 
   1   8   5      127.83      128.85      2.58 o 
   2   8   5      372.16      354.07      6.65 o 
   3   8   5       92.73      103.27      2.69 o 
   4   8   5       55.62       49.26      2.27 o 
   5   8   5      195.47      210.93      4.39 o 
   6   8   5      566.58      617.66     11.29 o 
   7   8   5       13.33       10.25      3.57 o 
   8   8   5      106.97      107.14      7.27 o 
   9   8   5       87.08       79.43      5.91 o 
 -10   9   5        0.07        0.37      1.21 o 
  -9   9   5       11.82        9.17      3.73 o 
  -8   9   5       19.13       16.67      8.74 o 
  -7   9   5        8.45        9.14      3.66 o 
  -6   9   5       54.77       53.30      3.38 o 
  -5   9   5        2.45        3.59      1.44 o 
  -4   9   5      118.51      122.07      3.84 o 
  -3   9   5       37.56       34.07      2.17 o 
  -2   9   5       42.78       38.85      1.27 o 
  -1   9   5        6.21        4.60      1.47 o 
   0   9   5      151.68      146.51      4.47 o 
   1   9   5       16.07       12.62      3.99 o 
   2   9   5      187.12      214.51      4.67 o 
   3   9   5       29.31       27.57      2.09 o 
   4   9   5      106.99       94.04      2.86 o 
   5   9   5        0.06       -0.32      1.25 o 
   6   9   5       22.80       12.57      3.27 o 
   7   9   5       88.57       86.84      4.90 o 
   8   9   5        3.83        2.98      2.17 o 
  -9  10   5        1.18       -0.92      2.74 o 
  -8  10   5        1.12        0.10      1.37 o 
  -7  10   5        0.72        2.51      1.88 o 
  -6  10   5        0.94        2.33      1.77 o 
  -5  10   5       11.43       10.76      2.65 o 
  -4  10   5       66.68       74.30      3.29 o 
  -3  10   5        7.72        6.12      2.34 o 
  -2  10   5        0.24        0.69      1.16 o 
  -1  10   5       53.20       51.09      2.17 o 
   0  10   5        1.14        1.25      0.68 o 
   1  10   5       38.32       28.95      3.44 o 
   2  10   5      183.01      161.42      3.98 o 
   3  10   5       43.45       43.43      2.38 o 
   4  10   5      155.75      164.69      4.01 o 
   5  10   5       18.63       16.47      5.67 o 
   6  10   5       16.46       22.74      6.41 o 
   7  10   5        1.86        1.14      1.61 o 
   8  10   5        7.41        7.66      3.32 o 
  -8  11   5        6.93        5.51      2.22 o 
  -7  11   5        2.92        2.29      1.95 o 
  -6  11   5        0.87        0.14      1.98 o 
  -5  11   5       18.59        9.22      3.46 o 
  -4  11   5        5.11        4.64      2.39 o 
  -3  11   5       19.79       13.66      5.01 o 
  -2  11   5        0.09        1.50      1.20 o 
  -1  11   5       23.75       21.79      7.99 o 
   0  11   5       26.93       24.14      1.74 o 
   1  11   5       10.87        6.16      2.20 o 
   2  11   5       21.85       15.69      2.89 o 
   3  11   5       31.63       30.66      2.17 o 
   4  11   5      161.81      136.64      4.05 o 
   5  11   5       46.01       49.27      6.53 o 
   6  11   5        2.53        4.06      2.78 o 
   7  11   5       13.70       10.81      5.54 o 
  -7  12   5        2.28        3.22      2.25 o 
  -6  12   5        1.35        3.19      2.01 o 
  -5  12   5       27.40       32.46      4.78 o 
  -4  12   5      136.56      143.06      9.80 o 
  -3  12   5        0.00        0.12      1.73 o 
  -2  12   5        7.59        6.52      3.47 o 
  -1  12   5        0.25        0.37      1.66 o 
   0  12   5       20.29       16.06      6.20 o 
   1  12   5       51.52       49.22      4.61 o 
   2  12   5       31.33       25.18      2.30 o 
   3  12   5        4.43        3.55      1.57 o 
   4  12   5        5.37        3.61      1.69 o 
   5  12   5       17.48       12.97      6.54 o 
  -5  13   5       23.38       23.48      3.98 o 
  -4  13   5      239.23      278.65     16.67 o 
  -3  13   5      155.94      172.57      9.76 o 
  -2  13   5        0.02        1.31      1.77 o 
  -1  13   5       55.35       53.79      5.17 o 
   0  13   5      171.19      159.84      8.97 o 
   1  13   5        0.52        0.89      2.28 o 
   2  13   5       74.99       83.76      6.24 o 
   3  13   5        6.34        5.83      6.80 o 
  -1  14   5      144.49      155.62     10.71 o 
 -13   0   6        0.68        3.41      3.75 o 
 -12   0   6       22.59       18.21      6.77 o 
 -11   0   6      164.05      149.22      5.73 o 
 -10   0   6       14.10       15.14      5.08 o 
  -9   0   6      237.22      224.24      7.65 o 
  -8   0   6      879.76      974.96     21.71 o 
  -7   0   6      216.55      232.69      9.12 o 
  -6   0   6      428.67      462.45      9.53 o 
  -5   0   6      322.17      348.73      5.21 o 
  -4   0   6        4.15       11.71      1.64 o 
  -3   0   6     6866.98     7614.38     29.02 o 
  -2   0   6      171.31      195.02      3.56 o 
  -1   0   6     2290.97     2348.45     39.26 o 
   0   0   6      145.61      136.92      4.87 o 
   1   0   6      568.48      578.93      7.78 o 
   2   0   6       38.93       37.51      1.56 o 
   3   0   6       18.16       19.79      1.49 o 
   4   0   6        0.13        0.12      0.89 o 
   5   0   6      432.50      437.31     11.57 o 
   6   0   6       37.58       35.85      2.46 o 
   7   0   6      250.14      268.34     12.34 o 
   8   0   6      166.96      169.59      7.91 o 
   9   0   6       77.33       83.04      3.80 o 
  10   0   6       30.28       25.24      3.74 o 
  11   0   6      221.41      262.43      8.18 o 
 -13   1   6        6.24        4.33      1.69 o 
 -12   1   6       20.35       15.28      5.60 o 
 -11   1   6        9.86        6.03      2.66 o 
 -10   1   6       92.76       87.20      2.79 o 
  -9   1   6        7.65        6.12      1.35 o 
  -8   1   6       86.18       84.03      3.31 o 
  -7   1   6       62.32       63.80      2.97 o 
  -6   1   6        1.89        1.47      0.61 o 
  -5   1   6       76.18       68.60      1.80 o 
  -4   1   6        8.73        9.34      1.61 o 
  -3   1   6     1646.33     1667.96     14.04 o 
  -2   1   6        2.81        0.51      0.69 o 
  -1   1   6     1534.22     1683.83     33.07 o 
   0   1   6       84.87       94.93      2.60 o 
   1   1   6       18.24       23.52      1.24 o 
   2   1   6       44.28       49.91      1.09 o 
   3   1   6        9.29       10.06      1.11 o 
   4   1   6       17.40       20.61      1.18 o 
   5   1   6       11.00        8.93      1.82 o 
   6   1   6       37.69       41.30      2.45 o 
   7   1   6       60.67       58.58      2.40 o 
   8   1   6        7.03        8.08      1.69 o 
   9   1   6      108.45      116.78      4.08 o 
  10   1   6       12.65        8.71      2.76 o 
  11   1   6        2.28        2.12      1.21 o 
 -12   2   6        1.31        0.95      1.34 o 
 -11   2   6       45.90       48.48      3.61 o 
 -10   2   6        3.36        2.64      1.51 o 
  -9   2   6       61.51       63.76      2.05 o 
  -8   2   6      136.46      135.21      2.86 o 
  -7   2   6       16.42       12.96      1.57 o 
  -6   2   6      251.45      248.92      3.89 o 
  -5   2   6       69.03       79.61      1.66 o 
  -4   2   6       20.13       20.75      0.87 o 
  -3   2   6     1860.27     1935.80     17.73 o 
  -2   2   6      164.37      158.88      2.43 o 
  -1   2   6     2335.61     2359.07     25.14 o 
   0   2   6       18.16       28.28      1.95 o 
   1   2   6       45.38       59.30      4.74 o 
   2   2   6       34.07       37.37      1.16 o 
   3   2   6       12.91       12.10      1.09 o 
   4   2   6      142.44      136.86      2.90 o 
   5   2   6      117.21      135.84      3.35 o 
   6   2   6      380.52      401.41      7.51 o 
   7   2   6      116.05      120.82      3.39 o 
   8   2   6       43.82       46.40      2.03 o 
   9   2   6       22.86       21.03      5.11 o 
  10   2   6        1.56        0.81      0.98 o 
  11   2   6      196.71      198.71      6.17 o 
 -12   3   6       98.21       85.74      5.59 o 
 -11   3   6      119.31      133.19      9.69 o 
 -10   3   6        7.73        7.83      3.10 o 
  -9   3   6      174.70      184.62      4.93 o 
  -8   3   6      108.09      114.40      2.67 o 
  -7   3   6        8.58        8.84      1.34 o 
  -6   3   6      302.88      295.65      5.78 o 
  -5   3   6      766.11      763.36     13.85 o 
  -4   3   6        0.02        0.50      0.29 o 
  -3   3   6       63.80       57.41      1.21 o 
  -2   3   6      587.34      574.70      6.00 o 
  -1   3   6     2780.80     2880.86     39.37 o 
   0   3   6      155.53      162.48      3.88 o 
   1   3   6        3.45        1.69      0.62 o 
   2   3   6      263.80      276.34      5.24 o 
   3   3   6       24.96       33.47      1.54 o 
   4   3   6        1.11        0.68      0.49 o 
   5   3   6      239.85      244.38      6.95 o 
   6   3   6       34.69       40.37      1.63 o 
   7   3   6        7.77        6.81      1.72 o 
   8   3   6      132.81      131.39      4.25 o 
   9   3   6       12.34       11.60      3.08 o 
  10   3   6        0.11       -0.26      1.57 o 
  11   3   6        0.49        1.49      1.65 o 
 -12   4   6      271.81      272.07      5.83 o 
 -11   4   6        3.78        3.51      2.08 o 
 -10   4   6        0.09        1.25      1.96 o 
  -9   4   6       23.44       21.54      4.12 o 
  -8   4   6      342.47      348.92      8.18 o 
  -7   4   6       19.79       23.42      1.68 o 
  -6   4   6      181.89      180.72      3.45 o 
  -5   4   6      139.32      150.46      2.90 o 
  -4   4   6       32.73       31.03      0.86 o 
  -3   4   6        3.33        2.34      0.80 o 
  -2   4   6      367.22      382.80      5.50 o 
  -1   4   6        0.69        0.48      0.40 o 
   0   4   6        3.76        3.76      1.67 o 
   1   4   6      998.75      951.80     11.74 o 
   2   4   6      224.99      237.01      7.05 o 
   3   4   6      205.98      223.22      4.51 o 
   4   4   6        0.29        1.03      0.91 o 
   5   4   6     1427.30     1408.93     19.70 o 
   6   4   6        7.94        5.74      1.68 o 
   7   4   6       11.35       11.85      2.50 o 
   8   4   6        8.38        7.70      2.51 o 
   9   4   6      157.71      157.27      6.57 o 
  10   4   6        1.58        2.73      1.44 o 
 -12   5   6       96.46       75.57      4.85 o 
 -11   5   6      262.19      272.49      7.82 o 
 -10   5   6      296.69      290.72      8.98 o 
  -9   5   6      448.00      450.51     25.05 o 
  -8   5   6      200.63      219.75      5.80 o 
  -7   5   6      301.60      294.75      9.41 o 
  -6   5   6        1.24        1.21      0.43 o 
  -5   5   6       38.98       38.18      1.75 o 
  -4   5   6       34.33       34.32      1.25 o 
  -3   5   6        4.36        5.51      1.10 o 
  -2   5   6      137.91      132.62      2.91 o 
  -1   5   6       56.13       54.41      1.64 o 
   0   5   6       46.30       41.97      1.22 o 
   1   5   6       24.29       24.54      1.50 o 
   2   5   6      211.83      220.70      5.79 o 
   3   5   6      252.16      258.32      8.83 o 
   4   5   6       23.00       24.48      5.06 o 
   5   5   6      289.65      281.18      8.77 o 
   6   5   6      212.97      216.35      4.98 o 
   7   5   6       81.05       80.15      3.26 o 
   8   5   6       20.21       17.70      4.81 o 
   9   5   6      183.24      192.01      4.97 o 
  10   5   6        0.89        1.30      1.26 o 
 -11   6   6        0.07       -0.38      1.82 o 
 -10   6   6       27.87       35.25      4.81 o 
  -9   6   6       62.22       59.89      5.47 o 
  -8   6   6      398.37      386.06      8.93 o 
  -7   6   6      483.52      498.58      9.44 o 
  -6   6   6     1074.66     1035.24     19.25 o 
  -5   6   6       22.55       18.68      6.01 o 
  -4   6   6       24.88       23.59      1.13 o 
  -3   6   6       55.99       63.53      1.31 o 
  -2   6   6        2.33        2.90      0.82 o 
  -1   6   6       35.19       29.97      0.92 o 
   0   6   6      118.64      116.07      3.50 o 
   1   6   6      227.67      238.42      6.90 o 
   2   6   6      323.25      327.69      6.62 o 
   3   6   6      410.74      411.75     10.09 o 
   4   6   6       20.09       24.10      2.62 o 
   5   6   6      219.00      210.49      6.68 o 
   6   6   6     1256.46     1400.72     23.90 o 
   7   6   6      163.32      173.72      4.90 o 
   8   6   6       86.95       85.70      3.25 o 
   9   6   6       78.97       82.23      3.63 o 
  10   6   6       22.67       17.46      8.51 o 
 -11   7   6        0.00        3.05      1.63 o 
 -10   7   6        7.42        4.04      2.49 o 
  -9   7   6       73.77       73.70      5.04 o 
  -8   7   6      137.16      145.95      5.39 o 
  -7   7   6      395.05      389.78      9.35 o 
  -6   7   6      650.19      635.98     12.99 o 
  -5   7   6      204.36      187.81      4.13 o 
  -4   7   6        1.60        4.26      2.07 o 
  -3   7   6      113.85      103.35      1.84 o 
  -2   7   6      140.84      154.42      2.69 o 
  -1   7   6      336.28      346.76      6.77 o 
   0   7   6      117.96      113.36      3.56 o 
   1   7   6       32.84       31.26      1.88 o 
   2   7   6        8.02        9.63      2.48 o 
   3   7   6       30.44       31.62      3.34 o 
   4   7   6      393.79      381.30      9.45 o 
   5   7   6       48.22       45.13      2.67 o 
   6   7   6      237.66      221.57      7.50 o 
   7   7   6      543.92      596.42     12.77 o 
   8   7   6      192.83      191.56      6.80 o 
   9   7   6       18.09       18.25      7.66 o 
 -10   8   6      223.11      241.08     11.42 o 
  -9   8   6        0.14        0.78      1.13 o 
  -8   8   6       93.21       95.82      4.35 o 
  -7   8   6       32.05       28.31      6.60 o 
  -6   8   6      450.91      448.50      9.31 o 
  -5   8   6      134.96      132.10      3.89 o 
  -4   8   6      103.32       90.95      2.71 o 
  -3   8   6        4.45        5.77      1.43 o 
  -2   8   6       89.67       93.94      3.99 o 
  -1   8   6        6.57        4.71      1.50 o 
   0   8   6      181.69      196.51      5.31 o 
   1   8   6        3.15        1.27      1.12 o 
   2   8   6       93.40       82.97      2.30 o 
   3   8   6      107.81      100.80      2.85 o 
   4   8   6      435.89      490.61     13.27 o 
   5   8   6       13.71       13.39      3.53 o 
   6   8   6      169.76      197.06      5.12 o 
   7   8   6      261.10      255.93      7.44 o 
   8   8   6       68.56       79.84      5.67 o 
   9   8   6       59.73       54.95      5.82 o 
 -10   9   6       11.01        7.54      2.77 o 
  -9   9   6        6.34        3.88      2.20 o 
  -8   9   6       15.20       12.19      4.03 o 
  -7   9   6        7.48        6.82      2.38 o 
  -6   9   6       67.23       59.74      3.34 o 
  -5   9   6        7.81        8.04      2.96 o 
  -4   9   6       39.95       33.68      2.43 o 
  -3   9   6       17.10       21.80      1.83 o 
  -2   9   6        0.52        0.46      0.68 o 
  -1   9   6        7.33        7.36      1.76 o 
   0   9   6       23.43       25.87      2.07 o 
   1   9   6        0.11       -0.34      1.29 o 
   2   9   6       33.50       27.32      1.89 o 
   3   9   6      110.10      110.09      3.47 o 
   4   9   6      107.10       89.12      3.15 o 
   5   9   6       88.43       90.44      2.98 o 
   6   9   6        0.12        0.86      0.96 o 
   7   9   6       55.71       53.34      5.41 o 
   8   9   6       86.67       91.14      4.45 o 
  -9  10   6        1.61        3.14      1.84 o 
  -8  10   6       44.95       48.52      2.87 o 
  -7  10   6       69.39       69.14      4.32 o 
  -6  10   6        0.65        2.31      1.58 o 
  -5  10   6       30.61       27.28      3.32 o 
  -4  10   6       24.39       20.25      5.13 o 
  -3  10   6        0.68        1.25      1.48 o 
  -2  10   6      155.22      155.14      6.83 o 
  -1  10   6       28.86       30.71      1.78 o 
   0  10   6       12.37       10.14      3.91 o 
   1  10   6       27.44       23.38      6.17 o 
   2  10   6      113.52      108.23      3.01 o 
   3  10   6       18.46       16.69      4.87 o 
   4  10   6       10.21       10.30      2.80 o 
   5  10   6       89.64       93.65      3.66 o 
   6  10   6       22.11       17.09      5.77 o 
   7  10   6        3.28        2.22      2.25 o 
  -8  11   6      138.35      153.24     12.07 o 
  -7  11   6       42.86       46.25      3.41 o 
  -6  11   6        2.16        2.03      2.31 o 
  -5  11   6       26.99       25.12      3.14 o 
  -4  11   6       20.81       28.77      2.68 o 
  -3  11   6       14.73       10.65      5.30 o 
  -2  11   6      284.80      300.89     10.49 o 
  -1  11   6       25.09       27.77      5.08 o 
   0  11   6        0.05       -0.92      2.18 o 
   1  11   6       33.20       33.07      1.80 o 
   2  11   6       52.22       62.13      3.62 o 
   3  11   6       81.11       75.43      2.72 o 
   4  11   6        1.28        1.63      1.47 o 
   5  11   6        1.43        3.11      2.01 o 
   6  11   6        1.25        1.78      1.76 o 
  -6  12   6        3.15        1.88      4.11 o 
  -5  12   6        6.52        6.73      3.29 o 
  -4  12   6       32.51       40.74      4.40 o 
  -3  12   6       77.55       81.67      4.12 o 
  -2  12   6       85.14       91.31      4.22 o 
  -1  12   6       24.59       25.31      3.15 o 
   0  12   6        1.71        0.48      1.87 o 
   1  12   6        5.33        2.22      2.66 o 
   2  12   6       65.77       61.63      3.29 o 
   3  12   6       24.64       26.79      4.97 o 
   4  12   6        1.31        2.31      1.01 o 
   5  12   6       35.34       27.64      9.17 o 
  -4  13   6       68.37       85.17      4.81 o 
  -3  13   6       15.73       10.61      7.07 o 
  -2  13   6       11.91        8.29      4.87 o 
  -1  13   6        1.53        1.85      2.21 o 
   0  13   6        6.72        2.29      1.46 o 
   1  13   6       35.67       21.53     20.89 o 
   2  13   6       84.93       95.31      6.82 o 
 -12   1   7       42.54       41.02      6.46 o 
 -11   1   7        0.16        1.46      1.53 o 
 -10   1   7        4.39        4.41      1.56 o 
  -9   1   7      236.14      223.73      8.08 o 
  -8   1   7       55.11       55.08      2.55 o 
  -7   1   7       45.63       44.69      2.96 o 
  -6   1   7      105.79      103.51      2.22 o 
  -5   1   7      444.38      435.53      5.39 o 
  -4   1   7       21.85       22.07      1.15 o 
  -3   1   7        8.39       12.36      2.42 o 
  -2   1   7       16.87       17.21      3.49 o 
  -1   1   7      823.07      879.59     15.65 o 
   0   1   7        1.52        0.30      0.86 o 
   1   1   7      191.55      203.44      3.68 o 
   2   1   7      158.88      161.36      3.17 o 
   3   1   7      203.91      228.85      4.30 o 
   4   1   7       48.25       42.51      2.89 o 
   5   1   7      139.97      145.55      4.02 o 
   6   1   7      108.15      108.27      2.91 o 
   7   1   7      195.44      196.95      4.02 o 
   8   1   7       61.41       68.17      3.53 o 
   9   1   7       89.75       91.95      3.02 o 
  10   1   7      131.11      131.12      5.94 o 
 -12   2   7       87.50       89.66      5.98 o 
 -11   2   7       54.80       52.98     10.30 o 
 -10   2   7        3.33        2.40      1.02 o 
  -9   2   7       42.04       38.27      2.25 o 
  -8   2   7       23.31       24.10      2.04 o 
  -7   2   7        0.02        0.70      0.88 o 
  -6   2   7        5.21        5.66      1.20 o 
  -5   2   7      176.12      180.40      3.97 o 
  -4   2   7       28.73       30.35      1.02 o 
  -3   2   7        3.50        6.66      1.27 o 
  -2   2   7        6.54        7.84      1.77 o 
  -1   2   7      207.70      203.21      5.21 o 
   0   2   7        8.78        7.01      2.63 o 
   1   2   7      620.78      685.74     20.23 o 
   2   2   7       54.31       53.23      1.33 o 
   3   2   7       81.31       89.11      2.67 o 
   4   2   7       91.07       92.22      3.72 o 
   5   2   7      243.04      252.46      7.04 o 
   6   2   7        1.26        1.89      1.02 o 
   7   2   7        0.08        1.33      0.82 o 
   8   2   7       18.15       16.26      4.65 o 
   9   2   7        1.35        1.83      1.25 o 
  10   2   7        0.82        2.21      1.48 o 
 -12   3   7        0.38        1.38      1.78 o 
 -11   3   7      157.19      173.21      7.59 o 
 -10   3   7       81.65       90.59      4.50 o 
  -9   3   7      125.96      111.34      3.61 o 
  -8   3   7      201.96      209.27      4.71 o 
  -7   3   7       76.44       76.14      1.63 o 
  -6   3   7        9.30        9.31      1.77 o 
  -5   3   7       46.36       45.02      1.21 o 
  -4   3   7      121.18      107.08      1.90 o 
  -3   3   7      799.91      776.36     15.39 o 
  -2   3   7       22.32       20.37      1.02 o 
  -1   3   7        4.99        6.22      1.48 o 
   0   3   7       14.52       12.28      4.51 o 
   1   3   7        2.17        2.80      0.77 o 
   2   3   7       31.16       34.54      1.60 o 
   3   3   7       11.11        9.40      2.36 o 
   4   3   7       12.60       11.51      1.14 o 
   5   3   7       23.89       23.30      1.37 o 
   6   3   7        0.20        1.12      1.07 o 
   7   3   7      285.88      308.05      5.57 o 
   8   3   7      145.29      143.66      4.69 o 
   9   3   7       11.49       12.98      4.22 o 
  10   3   7       65.54       65.33      5.04 o 
 -12   4   7        0.15        1.28      2.36 o 
 -11   4   7        3.23        2.61      1.91 o 
 -10   4   7      223.76      225.08      7.60 o 
  -9   4   7       78.93       82.67      3.99 o 
  -8   4   7       88.69       82.73      3.57 o 
  -7   4   7      376.31      386.40      6.44 o 
  -6   4   7      670.84      656.87     12.66 o 
  -5   4   7       36.34       35.80      1.27 o 
  -4   4   7        0.42        0.95      0.47 o 
  -3   4   7        0.35        0.91      0.51 o 
  -2   4   7       85.17       77.83      1.44 o 
  -1   4   7     1056.44     1054.04     13.42 o 
   0   4   7      102.60       94.12      2.39 o 
   1   4   7       59.31       75.10      1.12 o 
   2   4   7        0.37        1.42      0.52 o 
   3   4   7        0.12        1.75      1.02 o 
   4   4   7      407.36      445.47      7.81 o 
   5   4   7        5.40        3.74      1.35 o 
   6   4   7       10.66        8.79      1.80 o 
   7   4   7       39.01       45.82      4.30 o 
   8   4   7        1.12        0.98      1.64 o 
   9   4   7        1.01        1.29      1.74 o 
  10   4   7        0.03        0.47      1.29 o 
 -12   5   7       30.49       22.50      8.12 o 
 -11   5   7       43.83       35.68      3.77 o 
 -10   5   7      528.93      518.50     11.99 o 
  -9   5   7      158.11      163.70      7.93 o 
  -8   5   7        0.02        1.59      1.46 o 
  -7   5   7        0.58        0.89      1.08 o 
  -6   5   7     1112.58     1037.33     16.07 o 
  -5   5   7      423.35      425.66     10.80 o 
  -4   5   7      730.49      710.25      9.46 o 
  -3   5   7       75.68       73.96      2.07 o 
  -2   5   7      499.22      543.62      8.31 o 
  -1   5   7      747.58      770.22     12.92 o 
   0   5   7        1.93        1.88      0.74 o 
   1   5   7        7.69        9.22      2.87 o 
   2   5   7       50.24       54.06      3.00 o 
   3   5   7       25.54       32.18      2.80 o 
   4   5   7        3.01        2.48      1.97 o 
   5   5   7      204.38      208.23      8.24 o 
   6   5   7       52.87       53.79      3.51 o 
   7   5   7      164.95      160.98      5.01 o 
   8   5   7       91.23      103.46      3.58 o 
   9   5   7       34.61       39.66      4.03 o 
  10   5   7       20.54       10.96      5.45 o 
 -11   6   7       51.71       50.25      5.28 o 
 -10   6   7      159.11      150.99      6.06 o 
  -9   6   7       36.82       31.82     10.07 o 
  -8   6   7      238.64      233.12     10.16 o 
  -7   6   7      188.45      192.94      5.02 o 
  -6   6   7       30.23       33.94      3.19 o 
  -5   6   7      844.37      828.65     19.31 o 
  -4   6   7     1009.40      993.41     13.59 o 
  -3   6   7       22.99       17.73      1.18 o 
  -2   6   7      483.86      497.90      7.56 o 
  -1   6   7       20.89       20.47      1.40 o 
   0   6   7        5.10        4.29      1.11 o 
   1   6   7      463.38      456.82     10.41 o 
   2   6   7      173.70      188.34      4.23 o 
   3   6   7        2.16        0.89      1.69 o 
   4   6   7        0.50        0.48      1.76 o 
   5   6   7      176.71      151.09      3.95 o 
   6   6   7      192.10      188.18      5.90 o 
   7   6   7        0.20        1.17      1.85 o 
   8   6   7        4.65        2.98      1.77 o 
   9   6   7      319.47      345.50     14.36 o 
 -11   7   7       64.81       59.91      4.52 o 
 -10   7   7       96.73       97.54      7.19 o 
  -9   7   7        1.80        2.42      1.57 o 
  -8   7   7      205.68      205.98      5.53 o 
  -7   7   7       40.27       42.73      3.08 o 
  -6   7   7      559.21      510.53      9.16 o 
  -5   7   7      307.34      300.46      7.92 o 
  -4   7   7     2015.57     1941.24     33.71 o 
  -3   7   7        0.05        1.18      0.46 o 
  -2   7   7      428.46      426.78      6.66 o 
  -1   7   7        0.40        0.54      0.48 o 
   0   7   7      155.33      150.30      5.31 o 
   1   7   7       84.58       77.65      2.41 o 
   2   7   7      198.98      206.25      3.40 o 
   3   7   7        4.71        4.15      1.54 o 
   4   7   7        7.72        8.17      2.20 o 
   5   7   7       18.60       14.71      3.96 o 
   6   7   7       14.32       16.82      4.29 o 
   7   7   7       30.93       29.57      4.36 o 
   8   7   7      305.04      329.49      8.27 o 
   9   7   7      334.44      334.94     12.49 o 
 -10   8   7       59.13       69.27      3.52 o 
  -9   8   7        0.08        0.26      2.04 o 
  -8   8   7       24.08       25.61      4.16 o 
  -7   8   7        0.13        0.41      1.74 o 
  -6   8   7       99.33       93.58      3.84 o 
  -5   8   7      180.07      173.42      4.77 o 
  -4   8   7      751.58      758.81     19.61 o 
  -3   8   7       70.01       58.62      1.59 o 
  -2   8   7      393.08      394.62      8.34 o 
  -1   8   7      102.66       95.92      2.21 o 
   0   8   7      134.20      134.28      4.50 o 
   1   8   7       48.74       46.41      2.69 o 
   2   8   7       29.33       28.37      2.38 o 
   3   8   7        0.44        1.57      0.96 o 
   4   8   7        2.30        2.77      1.28 o 
   5   8   7        0.03        0.11      1.36 o 
   6   8   7      155.13      138.52      3.65 o 
   7   8   7       24.71       21.95      3.34 o 
   8   8   7       22.93       13.57      5.57 o 
  -9   9   7       79.95       79.23      5.30 o 
  -8   9   7      230.49      222.92      8.44 o 
  -7   9   7        2.78        1.91      1.51 o 
  -6   9   7      121.49      117.07      4.29 o 
  -5   9   7      147.20      134.14      4.26 o 
  -4   9   7      114.75      107.66      4.12 o 
  -3   9   7       76.37       70.72      4.34 o 
  -2   9   7      128.97      119.52      2.78 o 
  -1   9   7       84.54       85.98      3.63 o 
   0   9   7       12.04       11.99      2.90 o 
   1   9   7      119.59      119.79      4.00 o 
   2   9   7       76.39       71.68      2.42 o 
   3   9   7        7.31        6.38      1.82 o 
   4   9   7       67.35       57.08      2.34 o 
   5   9   7       20.33       14.85      4.64 o 
   6   9   7       24.27       29.47      3.40 o 
   7   9   7       52.20       51.50      2.67 o 
  -8  10   7        0.18        1.13      1.65 o 
  -7  10   7       63.48       58.71      3.65 o 
  -6  10   7       64.07       77.85      3.96 o 
  -5  10   7       52.67       55.81      2.99 o 
  -4  10   7        1.64        2.13      0.73 o 
  -3  10   7        0.83        0.87      2.69 o 
  -2  10   7        1.42        2.38      2.02 o 
  -1  10   7        5.71        5.50      2.62 o 
   0  10   7       34.15       32.52      3.48 o 
   1  10   7        0.73        0.27      1.23 o 
   2  10   7        8.35        8.37      2.78 o 
   3  10   7       51.62       48.32      2.31 o 
   4  10   7        1.39        1.52      0.98 o 
   5  10   7       75.83       70.20      3.91 o 
   6  10   7        0.77        3.13      1.87 o 
   7  10   7       27.42       14.50      8.34 o 
  -7  11   7       33.99       40.07      3.75 o 
  -6  11   7       48.68       61.12      3.57 o 
  -5  11   7       71.52       78.42     11.19 o 
  -4  11   7        1.02        0.87      0.84 o 
  -3  11   7       11.20        8.89      4.51 o 
  -2  11   7       62.08       59.20      4.10 o 
  -1  11   7       30.42       25.36      7.07 o 
   0  11   7        0.04        1.20      1.93 o 
   1  11   7        0.07       -0.04      1.06 o 
   2  11   7       56.63       68.38      2.65 o 
   3  11   7       21.71       16.21      4.99 o 
   4  11   7       20.26       13.58      4.88 o 
   5  11   7        5.19        5.80      2.74 o 
  -6  12   7       43.87       48.81      6.27 o 
  -5  12   7        2.99        1.59      2.14 o 
  -4  12   7       31.23       33.56      9.21 o 
  -3  12   7       58.34       66.41      4.86 o 
  -2  12   7      144.97      158.66      7.78 o 
  -1  12   7       32.08       39.14      6.36 o 
   0  12   7      236.18      253.41     16.19 o 
   1  12   7       14.67       11.01      5.12 o 
   2  12   7        0.43       -0.40      2.24 o 
   3  12   7        5.65        3.26      2.13 o 
   4  12   7      186.24      205.46      5.32 o 
  -3  13   7        8.18        7.78      3.80 o 
  -2  13   7      132.43      144.88      5.43 o 
  -1  13   7       46.98       46.16      3.92 o 
   0  13   7      501.56      614.99     44.35 o 
   1  13   7       94.78      107.04      7.45 o 
   2  13   7       16.96       15.33     15.20 o 
 -12   0   8       14.92       18.09     10.92 o 
 -11   0   8      298.96      303.80     10.13 o 
 -10   0   8      185.12      178.79      6.69 o 
  -9   0   8       57.46       52.71      3.39 o 
  -8   0   8       36.49       45.88      4.11 o 
  -7   0   8      456.22      440.28      8.84 o 
  -6   0   8       70.11       65.49      2.35 o 
  -5   0   8      109.97       92.83      5.60 o 
  -4   0   8        1.41        1.39      1.40 o 
  -3   0   8      228.54      226.83      5.61 o 
  -2   0   8       53.39       53.33      3.48 o 
  -1   0   8      484.03      488.47     15.04 o 
   0   0   8      262.87      289.24     13.33 o 
   1   0   8        0.12       -0.65      2.68 o 
   2   0   8       29.36       30.02      3.77 o 
   3   0   8       34.03       35.74      3.15 o 
   4   0   8        1.47        3.25      1.51 o 
   5   0   8      277.77      305.23      9.66 o 
   6   0   8       99.07       95.88      5.16 o 
   7   0   8      166.98      163.72      6.62 o 
   8   0   8      206.54      195.96      6.90 o 
   9   0   8      175.92      164.08      5.71 o 
  10   0   8       28.62       25.39      5.57 o 
 -12   1   8       14.85        9.42      3.17 o 
 -11   1   8       58.38       59.91      8.47 o 
 -10   1   8       45.82       49.82      2.65 o 
  -9   1   8      236.58      226.73      4.91 o 
  -8   1   8       57.73       53.60      2.11 o 
  -7   1   8       70.10       72.43      2.11 o 
  -6   1   8      111.30      104.66      2.39 o 
  -5   1   8      358.08      357.17      7.56 o 
  -4   1   8       19.17       19.91      1.39 o 
  -3   1   8        0.07        1.21      1.46 o 
  -2   1   8       19.95       20.17      6.12 o 
  -1   1   8        0.00        1.15      1.56 o 
   0   1   8      122.65      132.76      5.55 o 
   1   1   8       38.63       34.42      2.45 o 
   2   1   8        0.05        0.07      2.08 o 
   3   1   8       45.54       49.31      2.78 o 
   4   1   8       13.51       11.94      2.78 o 
   5   1   8       32.72       33.74      1.90 o 
   6   1   8       34.30       35.84      2.53 o 
   7   1   8      163.92      172.73      4.45 o 
   8   1   8       23.98       21.77      3.77 o 
   9   1   8        0.90        1.63      0.85 o 
  10   1   8        7.11        6.81      3.27 o 
 -12   2   8       30.86       32.25      3.69 o 
 -11   2   8      104.49       97.21      4.57 o 
 -10   2   8       16.69       16.37      4.05 o 
  -9   2   8      392.97      412.25      8.16 o 
  -8   2   8        1.48        2.00      0.89 o 
  -7   2   8       28.98       29.35      1.43 o 
  -6   2   8      122.48      126.61      2.07 o 
  -5   2   8        0.01        0.54      0.75 o 
  -4   2   8       93.67      100.24      2.44 o 
  -3   2   8      171.58      167.75      3.71 o 
  -2   2   8        1.77        4.95      1.55 o 
  -1   2   8      663.64      677.25     27.27 o 
   0   2   8      275.61      311.74      5.43 o 
   1   2   8       55.53       68.02      3.06 o 
   2   2   8      220.60      229.01      5.23 o 
   3   2   8        5.28        2.89      1.20 o 
   4   2   8       29.95       36.17      1.91 o 
   5   2   8       94.61       96.30      2.39 o 
   6   2   8       13.58       14.24      3.22 o 
   7   2   8      208.98      203.41      9.71 o 
   8   2   8       43.71       44.08      2.80 o 
   9   2   8        0.06        1.43      1.88 o 
  10   2   8        3.57        2.63      2.43 o 
 -12   3   8        0.89        1.38      1.87 o 
 -11   3   8        0.13        1.82      1.65 o 
 -10   3   8      229.46      240.47      7.22 o 
  -9   3   8      197.15      198.45      7.30 o 
  -8   3   8       46.02       46.86      2.59 o 
  -7   3   8       93.68       79.82      1.93 o 
  -6   3   8       74.91       65.66      1.63 o 
  -5   3   8        2.46        3.15      0.92 o 
  -4   3   8       77.69       67.99      2.83 o 
  -3   3   8      159.09      160.22      4.13 o 
  -2   3   8       14.23       17.29      1.86 o 
  -1   3   8      112.44      147.76      3.22 o 
   0   3   8      142.46      151.32      3.43 o 
   1   3   8      123.58      149.13      4.87 o 
   2   3   8      239.80      259.68      5.34 o 
   3   3   8       90.14       95.26      2.51 o 
   4   3   8        1.04        1.69      1.10 o 
   5   3   8       67.77       62.28      1.79 o 
   6   3   8      250.75      239.36      4.94 o 
   7   3   8      140.49      145.65      4.77 o 
   8   3   8       25.54       14.87      5.26 o 
   9   3   8        5.48        3.70      2.83 o 
  10   3   8        1.63        1.47      1.08 o 
 -12   4   8       29.48       22.16      6.98 o 
 -11   4   8       91.37      103.17      6.03 o 
 -10   4   8      124.78      127.57      5.70 o 
  -9   4   8      117.73      120.43      6.86 o 
  -8   4   8      184.89      185.13      4.86 o 
  -7   4   8      279.20      263.64      5.40 o 
  -6   4   8        8.59        7.20      1.24 o 
  -5   4   8        6.26        7.29      1.46 o 
  -4   4   8      167.47      169.28      2.88 o 
  -3   4   8       39.32       36.32      1.79 o 
  -2   4   8      362.63      373.83      7.01 o 
  -1   4   8       73.80       64.70      1.69 o 
   0   4   8      678.42      708.45     12.52 o 
   1   4   8       41.04       41.82      2.57 o 
   2   4   8      166.76      170.86      3.63 o 
   3   4   8        7.50        3.48      1.30 o 
   4   4   8       92.54       86.95      4.11 o 
   5   4   8        2.88        1.54      1.57 o 
   6   4   8       70.34       66.42      2.71 o 
   7   4   8        0.85        2.02      1.33 o 
   8   4   8        3.79        2.43      1.15 o 
   9   4   8        0.57        2.17      1.52 o 
 -11   5   8       60.87       53.01      5.05 o 
 -10   5   8        2.28        3.48      2.61 o 
  -9   5   8       46.92       51.90      3.76 o 
  -8   5   8      259.59      246.37      5.99 o 
  -7   5   8       31.26       29.91      7.78 o 
  -6   5   8       94.23       85.81      3.32 o 
  -5   5   8      525.95      512.99     12.14 o 
  -4   5   8      178.28      181.25      3.52 o 
  -3   5   8      100.71      101.79      2.64 o 
  -2   5   8      767.50      722.62     15.45 o 
  -1   5   8        2.37        3.06      1.22 o 
   0   5   8      711.05      731.25     18.60 o 
   1   5   8      229.98      236.09      5.11 o 
   2   5   8       95.59       90.68      3.14 o 
   3   5   8       65.28       63.74      3.62 o 
   4   5   8       25.30       22.03      5.47 o 
   5   5   8       59.78       56.66      3.80 o 
   6   5   8       38.62       37.17      2.72 o 
   7   5   8       28.87       21.87      7.33 o 
   8   5   8       16.62       16.40      5.49 o 
   9   5   8       11.98       10.50      5.48 o 
 -11   6   8       60.23       64.28      4.50 o 
 -10   6   8       13.48        9.71      3.71 o 
  -9   6   8      226.55      219.42      7.43 o 
  -8   6   8       94.75       92.28      5.87 o 
  -7   6   8      126.67      120.05      3.99 o 
  -6   6   8        6.88        7.21      2.33 o 
  -5   6   8      108.00       96.21      2.32 o 
  -4   6   8      740.24      713.23     12.07 o 
  -3   6   8      404.98      441.95      6.89 o 
  -2   6   8     2107.06     2032.99     31.13 o 
  -1   6   8      523.98      478.46      8.56 o 
   0   6   8     1042.23     1006.63     14.39 o 
   1   6   8        5.61        2.57      1.32 o 
   2   6   8      226.19      213.02      4.27 o 
   3   6   8       46.20       46.05      2.21 o 
   4   6   8       63.31       57.74      3.30 o 
   5   6   8        0.88        0.91      1.62 o 
   6   6   8        2.31        3.77      2.64 o 
   7   6   8       12.62       11.13      3.14 o 
   8   6   8        0.53        0.91      1.15 o 
   9   6   8       10.91        6.63      2.87 o 
 -10   7   8       49.23       47.39      4.83 o 
  -9   7   8       44.20       41.48      4.91 o 
  -8   7   8       28.95       22.97      5.35 o 
  -7   7   8       48.08       46.35      2.83 o 
  -6   7   8      293.45      260.53      9.51 o 
  -5   7   8       14.58       13.90      3.62 o 
  -4   7   8      110.09       89.02      4.34 o 
  -3   7   8      661.18      604.57     12.34 o 
  -2   7   8     1163.79     1189.66     28.56 o 
  -1   7   8       87.44      102.94      2.18 o 
   0   7   8     1229.57     1233.82     23.71 o 
   1   7   8      140.76      125.95      3.54 o 
   2   7   8       51.68       45.22      3.44 o 
   3   7   8       42.97       39.55      3.03 o 
   4   7   8        4.94        4.03      1.74 o 
   5   7   8       82.41       85.57      4.00 o 
   6   7   8        2.72        2.87      1.55 o 
   7   7   8       48.65       39.68      4.42 o 
   8   7   8       52.19       45.34      3.38 o 
 -10   8   8        1.56        2.17      1.59 o 
  -9   8   8        8.21        8.42      3.77 o 
  -8   8   8        6.67        7.18      3.01 o 
  -7   8   8       10.84       10.03      3.39 o 
  -6   8   8      341.82      320.76     10.71 o 
  -5   8   8      124.85      111.99      4.01 o 
  -4   8   8      108.47       83.85      3.62 o 
  -3   8   8        0.11        2.34      1.92 o 
  -2   8   8      280.96      259.51      4.43 o 
  -1   8   8        1.27        0.24      0.79 o 
   0   8   8      256.93      242.82     10.77 o 
   1   8   8      322.59      313.31      7.50 o 
   2   8   8       65.72       58.93      2.61 o 
   3   8   8        2.15        1.24      1.17 o 
   4   8   8       45.94       48.33      5.05 o 
   5   8   8        7.38        5.87      1.90 o 
   6   8   8       92.64       95.56      3.99 o 
   7   8   8       64.08       56.33      4.94 o 
   8   8   8        8.71       10.69      5.15 o 
  -9   9   8       12.19        8.15      3.90 o 
  -8   9   8       39.47       45.30      4.92 o 
  -7   9   8       22.57       25.14      8.51 o 
  -6   9   8       72.76       62.20      3.62 o 
  -5   9   8        8.73        5.18      3.06 o 
  -4   9   8       65.99       50.98      2.40 o 
  -3   9   8        0.02        1.62      1.15 o 
  -2   9   8       94.50       94.32      4.93 o 
  -1   9   8       29.28       25.79      4.19 o 
   0   9   8       78.09       72.05      3.20 o 
   1   9   8      305.48      302.06      9.32 o 
   2   9   8      152.38      148.54      4.75 o 
   3   9   8        0.12        0.50      1.25 o 
   4   9   8        8.69        6.31      1.64 o 
   5   9   8        1.10        1.89      1.05 o 
   6   9   8        8.34        8.77      2.35 o 
   7   9   8        2.81        2.55      1.63 o 
  -8  10   8       12.88       12.99      3.67 o 
  -7  10   8       30.45       26.32      3.88 o 
  -6  10   8       33.79       18.95      7.89 o 
  -5  10   8       41.90       49.70      3.18 o 
  -4  10   8       26.80       23.19     10.19 o 
  -3  10   8      206.48      186.03      7.22 o 
  -2  10   8       92.60      103.20      8.51 o 
  -1  10   8        9.00        5.47      2.63 o 
   0  10   8        2.41        2.62      1.08 o 
   1  10   8       46.26       42.09      2.44 o 
   2  10   8        6.22        8.13      2.46 o 
   3  10   8        0.18        1.34      1.19 o 
   4  10   8       69.09       83.47      3.14 o 
   5  10   8        3.05        3.40      2.06 o 
   6  10   8        0.89        1.16      1.16 o 
  -7  11   8        1.40        1.24      2.86 o 
  -6  11   8       11.25        6.03      3.35 o 
  -5  11   8      121.26      115.97     10.19 o 
  -4  11   8       66.97       74.80      5.03 o 
  -3  11   8        3.23        0.40      1.33 o 
  -2  11   8       19.90       14.35      5.54 o 
  -1  11   8        0.07        2.10      1.30 o 
   0  11   8       42.85       55.22      4.42 o 
   1  11   8       16.32       12.54      6.33 o 
   2  11   8       61.23       68.38      2.96 o 
   3  11   8        5.56        5.39      2.20 o 
   4  11   8        0.00        0.92      1.50 o 
   5  11   8       17.96       13.51      5.27 o 
  -5  12   8       64.68       77.24      6.69 o 
  -4  12   8        0.59        0.98      1.44 o 
  -3  12   8        8.03        5.98      4.52 o 
  -2  12   8       37.55       35.02      4.55 o 
  -1  12   8       15.49       11.11      5.45 o 
   0  12   8        7.34        6.20      3.10 o 
   1  12   8        0.81        0.88      2.29 o 
   2  12   8      192.63      207.22      7.24 o 
   3  12   8      154.06      168.38      5.76 o 
  -1  13   8       46.86       56.09      8.22 o 
 -12   1   9       23.18       15.58      5.49 o 
 -11   1   9       71.83       66.52      6.56 o 
 -10   1   9        0.09       -0.01      1.16 o 
  -9   1   9      382.38      389.53      8.01 o 
  -8   1   9      474.14      435.47      6.00 o 
  -7   1   9      717.91      705.30     11.68 o 
  -6   1   9       25.04       28.44      2.74 o 
  -5   1   9      746.23      760.20     11.39 o 
  -4   1   9      350.00      350.55      6.08 o 
  -3   1   9       13.75       19.90      2.29 o 
  -2   1   9      427.83      416.23     10.65 o 
  -1   1   9       92.54       93.10      3.97 o 
   0   1   9       36.71       36.28      3.33 o 
   1   1   9       22.36       29.44      7.18 o 
   2   1   9       25.45       28.91      2.44 o 
   3   1   9       13.83       17.61      5.04 o 
   4   1   9       86.22       87.20      4.99 o 
   5   1   9        7.58        6.75      2.06 o 
   6   1   9       24.53       23.61      1.89 o 
   7   1   9      103.64      104.50      3.97 o 
   8   1   9       68.87       73.20      2.65 o 
   9   1   9       77.01       73.26      4.59 o 
 -12   2   9        7.40        7.71      4.13 o 
 -11   2   9       16.93       11.69      4.40 o 
 -10   2   9      176.08      173.84      5.33 o 
  -9   2   9        0.06        0.14      0.92 o 
  -8   2   9      301.64      320.73      5.60 o 
  -7   2   9      883.40      861.38     13.87 o 
  -6   2   9        4.62        3.67      0.91 o 
  -5   2   9      819.04      802.89     17.80 o 
  -4   2   9      632.62      601.08      9.21 o 
  -3   2   9      485.71      473.28      8.52 o 
  -2   2   9        2.21        1.23      1.56 o 
  -1   2   9      115.91      102.55      4.18 o 
   0   2   9      115.29      110.90      6.34 o 
   1   2   9        7.47       10.42      4.64 o 
   2   2   9      290.86      303.55      9.08 o 
   3   2   9       21.29       20.80      6.47 o 
   4   2   9       13.58       18.15      5.49 o 
   5   2   9      120.23      123.46      3.26 o 
   6   2   9        3.23        1.72      1.58 o 
   7   2   9      100.33      112.10     10.68 o 
   8   2   9      123.08      118.07      6.37 o 
   9   2   9      115.35      120.49      6.41 o 
 -12   3   9        1.24        1.96      1.49 o 
 -11   3   9        6.58        8.16      2.98 o 
 -10   3   9        1.76        3.78      2.61 o 
  -9   3   9      351.33      368.94      9.92 o 
  -8   3   9      301.65      277.26      5.31 o 
  -7   3   9     1337.17     1348.29     28.83 o 
  -6   3   9      424.25      421.41      6.80 o 
  -5   3   9      285.45      302.40      5.14 o 
  -4   3   9       26.09       18.43      2.11 o 
  -3   3   9       18.09       22.64      2.66 o 
  -2   3   9        9.56        8.93      2.13 o 
  -1   3   9      124.28      118.48      6.00 o 
   0   3   9       54.19       46.34      1.71 o 
   1   3   9      182.50      186.89      4.82 o 
   2   3   9      294.82      303.04      7.12 o 
   3   3   9       45.38       39.98      1.52 o 
   4   3   9      292.27      289.78     14.89 o 
   5   3   9        0.53        0.03      1.65 o 
   6   3   9       20.01       19.19      4.89 o 
   7   3   9       11.64        9.89      3.17 o 
   8   3   9        0.01        0.63      1.78 o 
   9   3   9       52.79       42.57      3.59 o 
 -11   4   9       59.26       62.62      7.44 o 
 -10   4   9       40.67       37.60      4.12 o 
  -9   4   9      247.70      255.36      7.38 o 
  -8   4   9      150.48      166.07      4.80 o 
  -7   4   9      166.39      159.32      3.44 o 
  -6   4   9      107.01      104.29      1.85 o 
  -5   4   9      230.39      220.03      2.65 o 
  -4   4   9        2.33        4.22      1.63 o 
  -3   4   9      155.20      141.42      3.58 o 
  -2   4   9       96.88       91.61      2.41 o 
  -1   4   9       71.28       67.06      1.94 o 
   0   4   9      149.72      143.36      3.08 o 
   1   4   9       67.59       66.37      2.33 o 
   2   4   9       57.80       60.66      1.73 o 
   3   4   9       39.89       40.11      2.21 o 
   4   4   9      345.37      355.69     10.36 o 
   5   4   9       18.87       19.18      6.46 o 
   6   4   9       11.02        7.61      2.94 o 
   7   4   9       52.36       51.13      3.78 o 
   8   4   9       27.05       23.78      6.96 o 
   9   4   9        2.16        2.79      1.82 o 
 -11   5   9       46.01       60.31      8.90 o 
 -10   5   9       20.77       13.30      4.58 o 
  -9   5   9      165.89      181.09      4.34 o 
  -8   5   9       29.63       27.77      6.43 o 
  -7   5   9       52.23       47.27      3.10 o 
  -6   5   9       51.39       52.08      2.66 o 
  -5   5   9       28.83       24.37      1.61 o 
  -4   5   9      217.89      199.79      3.76 o 
  -3   5   9       19.69       23.80      2.95 o 
  -2   5   9      222.69      229.87      5.84 o 
  -1   5   9       13.78       15.22      2.06 o 
   0   5   9      870.53      876.69     14.63 o 
   1   5   9      263.39      240.58      5.20 o 
   2   5   9      208.44      202.76      4.75 o 
   3   5   9       31.56       27.81      3.55 o 
   4   5   9      223.61      226.44      5.69 o 
   5   5   9       54.22       52.11      3.92 o 
   6   5   9       91.74       82.24      3.42 o 
   7   5   9       17.37       18.30      5.75 o 
   8   5   9        1.87        1.70      1.77 o 
   9   5   9        0.27        0.60      1.56 o 
 -11   6   9       13.58       14.64      4.50 o 
 -10   6   9      197.17      196.04      9.57 o 
  -9   6   9        7.97        6.41      2.46 o 
  -8   6   9       20.53       19.97      5.85 o 
  -7   6   9        8.31        8.82      2.41 o 
  -6   6   9        8.23       11.17      3.35 o 
  -5   6   9       27.81       24.50      7.40 o 
  -4   6   9        8.59        7.86      1.94 o 
  -3   6   9      103.61       95.55      2.54 o 
  -2   6   9        0.38        0.67      0.81 o 
  -1   6   9      264.53      227.53      5.26 o 
   0   6   9      630.22      653.51     10.84 o 
   1   6   9      100.66      120.59      3.45 o 
   2   6   9      301.54      293.73     10.37 o 
   3   6   9       46.42       47.34      2.70 o 
   4   6   9        8.05        5.97      2.14 o 
   5   6   9        1.95        2.47      1.61 o 
   6   6   9      150.15      150.34      6.01 o 
   7   6   9       49.86       48.67      3.08 o 
   8   6   9        8.18        6.28      3.01 o 
 -10   7   9       48.09       54.33      4.10 o 
  -9   7   9       18.81       15.96      4.37 o 
  -8   7   9        2.05        1.04      1.17 o 
  -7   7   9       95.16       84.42      4.19 o 
  -6   7   9       58.96       70.40      3.55 o 
  -5   7   9       12.70        9.61      3.02 o 
  -4   7   9       24.40       18.56      5.16 o 
  -3   7   9       92.74       95.69      3.28 o 
  -2   7   9       62.26       48.39      1.68 o 
  -1   7   9      249.19      311.06      6.63 o 
   0   7   9      415.47      390.65     10.72 o 
   1   7   9      286.82      253.56      7.95 o 
   2   7   9      256.20      261.41      6.85 o 
   3   7   9      107.59      100.16      4.74 o 
   4   7   9        0.02        0.61      1.16 o 
   5   7   9      186.61      193.71      6.28 o 
   6   7   9        0.01        1.10      1.10 o 
   7   7   9       33.17       34.76      3.06 o 
   8   7   9       47.99       47.05      4.51 o 
  -9   8   9       25.17       21.58      5.32 o 
  -8   8   9        0.09        1.34      1.59 o 
  -7   8   9        0.00        1.95      1.42 o 
  -6   8   9        9.34        3.09      1.76 o 
  -5   8   9       50.56       46.76      2.65 o 
  -4   8   9      116.42       98.47      3.77 o 
  -3   8   9        1.34        2.34      1.70 o 
  -2   8   9      272.84      240.74      5.88 o 
  -1   8   9      276.16      210.22      8.11 o 
   0   8   9       51.21       60.85      2.70 o 
   1   8   9        3.44        4.99      2.41 o 
   2   8   9      206.91      209.79      9.30 o 
   3   8   9      454.18      450.97     11.24 o 
   4   8   9       23.35       23.17      4.77 o 
   5   8   9       25.04       26.67      2.86 o 
   6   8   9        0.03       -0.48      1.92 o 
   7   8   9        0.21        2.41      1.10 o 
  -9   9   9        3.62        2.41      1.62 o 
  -8   9   9      101.54      110.47      6.61 o 
  -7   9   9       13.54       12.27      4.26 o 
  -6   9   9       45.81       47.71      2.87 o 
  -5   9   9       17.94       11.45      3.75 o 
  -4   9   9      115.77       99.31      3.96 o 
  -3   9   9        0.50        3.71      2.13 o 
  -2   9   9        1.80        4.94      2.60 o 
  -1   9   9        0.23        0.37      1.19 o 
   0   9   9      237.61      249.29      7.05 o 
   1   9   9      216.31      224.52     10.19 o 
   2   9   9        3.38        6.12      2.06 o 
   3   9   9       31.48       23.19      7.46 o 
   4   9   9       76.06       77.48      3.24 o 
   5   9   9       24.34       27.26      2.82 o 
   6   9   9        0.69        1.49      1.53 o 
  -8  10   9       33.39       29.36      6.35 o 
  -7  10   9        8.99        6.39      2.79 o 
  -6  10   9        8.38        3.80      4.05 o 
  -5  10   9       13.74       15.80      6.91 o 
  -4  10   9       53.49       44.05      4.87 o 
  -3  10   9      100.99       90.80      4.63 o 
  -2  10   9        0.87        1.19      1.34 o 
  -1  10   9        0.33        1.67      2.41 o 
   0  10   9       33.03       24.39      4.48 o 
   1  10   9       46.77       47.48      2.55 o 
   2  10   9        1.99        2.03      1.83 o 
   3  10   9      118.25      124.70      4.98 o 
   4  10   9       45.53       42.11      2.50 o 
   5  10   9        8.08        4.18      2.24 o 
  -6  11   9       16.77       12.99      7.58 o 
  -5  11   9        1.14       -0.17      1.60 o 
  -4  11   9        8.77       13.39      4.96 o 
  -3  11   9      221.70      230.26     11.54 o 
  -2  11   9        1.44        2.43      1.88 o 
  -1  11   9        4.70        3.82      1.92 o 
   0  11   9       50.70       60.19      3.96 o 
   1  11   9       92.19      101.21      5.42 o 
   2  11   9      164.23      185.52      8.34 o 
   3  11   9        0.01        0.29      0.90 o 
   4  11   9        0.87        2.32      2.10 o 
  -4  12   9       20.08       27.06      5.19 o 
  -3  12   9       64.39       68.08      4.05 o 
  -2  12   9       26.69       23.94     10.49 o 
  -1  12   9       35.26       42.17      7.45 o 
   0  12   9        4.41        4.63      2.77 o 
   1  12   9        9.44       11.14      4.60 o 
   2  12   9        2.72        2.88      1.29 o 
 -12   0  10       13.05        9.71     11.11 o 
 -11   0  10       49.21       46.74      7.27 o 
 -10   0  10      135.36      142.33      5.73 o 
  -9   0  10        3.82        4.87      2.29 o 
  -8   0  10        0.48        0.71      0.93 o 
  -7   0  10       73.92       68.34      5.03 o 
  -6   0  10     1446.08     1332.38     35.22 o 
  -5   0  10       72.39       67.18      3.30 o 
  -4   0  10       39.21       28.11      2.16 o 
  -3   0  10      364.26      356.86     10.47 o 
  -2   0  10     2255.17     2188.32     22.45 o 
  -1   0  10      578.20      603.52     20.83 o 
   0   0  10      168.06      166.60      8.95 o 
   1   0  10       48.35       47.50      4.62 o 
   2   0  10       16.89       15.31      5.55 o 
   3   0  10       33.67       30.34     12.03 o 
   4   0  10      134.70      132.07     16.51 o 
   5   0  10        1.08        2.26      1.74 o 
   6   0  10       42.98       42.04      2.71 o 
   7   0  10       12.76       13.07      5.41 o 
   8   0  10        5.95        6.49      3.55 o 
   9   0  10        1.40        1.92      1.91 o 
 -12   1  10        9.37        6.47      3.86 o 
 -11   1  10        0.65        1.49      1.41 o 
 -10   1  10       12.89       13.15      3.52 o 
  -9   1  10        0.03        0.42      0.78 o 
  -8   1  10      451.08      421.88      6.20 o 
  -7   1  10        0.14        0.93      0.89 o 
  -6   1  10      121.22      119.81      2.45 o 
  -5   1  10      254.41      234.66      4.67 o 
  -4   1  10      138.77      136.32      2.89 o 
  -3   1  10     1133.42     1081.15     20.54 o 
  -2   1  10      422.54      424.99     11.18 o 
  -1   1  10       73.72       66.91      3.70 o 
   0   1  10       18.72       20.18      6.02 o 
   1   1  10       64.89       60.41      4.42 o 
   2   1  10        1.99        2.19      1.86 o 
   3   1  10        0.01       -0.79      2.40 o 
   4   1  10      118.20      120.04      3.82 o 
   5   1  10        7.80        7.90      2.48 o 
   6   1  10       25.23       27.47      2.59 o 
   7   1  10       42.22       41.20      3.36 o 
   8   1  10        4.02        3.06      1.73 o 
   9   1  10       13.32       10.55      4.58 o 
 -12   2  10        3.36        4.84      2.97 o 
 -11   2  10        4.38        3.42      1.78 o 
 -10   2  10       16.12       10.74      4.22 o 
  -9   2  10       22.08       18.50      3.47 o 
  -8   2  10        8.23        9.50      2.11 o 
  -7   2  10      144.04      138.86      2.92 o 
  -6   2  10        3.57        2.27      1.10 o 
  -5   2  10     1036.68     1052.07     15.85 o 
  -4   2  10      705.66      684.72     10.58 o 
  -3   2  10     1073.91     1078.86     17.98 o 
  -2   2  10      440.01      433.34      9.30 o 
  -1   2  10       54.71       59.38      3.29 o 
   0   2  10        6.55        5.48      3.10 o 
   1   2  10       10.70        9.47      3.78 o 
   2   2  10      173.90      182.85      5.62 o 
   3   2  10      125.87      126.18      5.59 o 
   4   2  10       34.30       39.00      2.78 o 
   5   2  10        1.86        2.18      1.47 o 
   6   2  10       29.02       29.78      3.37 o 
   7   2  10       21.65       18.17      6.65 o 
   8   2  10        5.60        4.38      2.72 o 
   9   2  10        7.74        4.56      3.24 o 
 -11   3  10        5.50        5.26      3.80 o 
 -10   3  10        5.68        9.89      4.14 o 
  -9   3  10       43.10       47.05      5.45 o 
  -8   3  10      212.26      178.23      4.43 o 
  -7   3  10       89.55       80.20      2.34 o 
  -6   3  10       88.89      106.81      2.28 o 
  -5   3  10      914.50      901.42     12.91 o 
  -4   3  10      531.08      564.92      9.38 o 
  -3   3  10     2152.07     2071.54     32.06 o 
  -2   3  10      262.99      240.33      5.47 o 
  -1   3  10       70.28       68.21      3.01 o 
   0   3  10       26.23       23.69      8.67 o 
   1   3  10       17.69       17.29      4.89 o 
   2   3  10        0.71        0.49      1.67 o 
   3   3  10       49.95       54.65      5.15 o 
   4   3  10      126.10      126.07      3.87 o 
   5   3  10       76.99       73.21      5.20 o 
   6   3  10       26.44       18.35      5.60 o 
   7   3  10      100.82       99.93      8.28 o 
   8   3  10       19.41       12.36      5.61 o 
   9   3  10       84.77       86.30      6.08 o 
 -11   4  10       40.20       41.43      6.79 o 
 -10   4  10      142.92      159.54      6.84 o 
  -9   4  10        1.60        5.13      2.01 o 
  -8   4  10        4.73        2.26      1.79 o 
  -7   4  10       86.17       77.67      3.99 o 
  -6   4  10      133.60      104.50      2.66 o 
  -5   4  10     1489.31     1576.85     35.27 o 
  -4   4  10      781.02      718.14     14.83 o 
  -3   4  10      362.28      345.97      6.86 o 
  -2   4  10       33.87       31.57      1.91 o 
  -1   4  10      102.93       90.59      2.59 o 
   0   4  10      242.94      231.39      3.57 o 
   1   4  10       58.81       52.39      4.28 o 
   2   4  10        1.84        1.63      1.52 o 
   3   4  10        4.12        0.62      1.71 o 
   4   4  10       63.77       56.79      3.86 o 
   5   4  10        7.97        8.72      3.22 o 
   6   4  10       83.05       80.65      3.89 o 
   7   4  10        7.31        5.72      2.79 o 
   8   4  10        7.87        4.79      2.76 o 
 -11   5  10        0.42        2.00      1.73 o 
 -10   5  10        2.39        1.75      1.76 o 
  -9   5  10       54.97       58.76      2.98 o 
  -8   5  10       72.65       74.22      3.83 o 
  -7   5  10       87.23       89.95      3.90 o 
  -6   5  10       88.93       68.67      3.27 o 
  -5   5  10      157.26      154.02      5.10 o 
  -4   5  10        6.65        8.52      2.01 o 
  -3   5  10      181.13      174.76      4.96 o 
  -2   5  10       42.23       42.28      2.37 o 
  -1   5  10       15.45        9.96      3.00 o 
   0   5  10       72.23       66.02      2.32 o 
   1   5  10        2.57        2.21      0.82 o 
   2   5  10      292.93      270.98      7.79 o 
   3   5  10       32.80       30.94      3.56 o 
   4   5  10        3.26        1.80      1.74 o 
   5   5  10        8.31        9.22      3.31 o 
   6   5  10       50.48       42.84      2.93 o 
   7   5  10        2.91        2.28      2.06 o 
   8   5  10        6.88        3.91      2.53 o 
 -10   6  10      183.98      225.96      5.94 o 
  -9   6  10        3.57        3.77      1.56 o 
  -8   6  10        8.40        6.87      2.09 o 
  -7   6  10       31.74       27.18      8.61 o 
  -6   6  10       53.89       50.97      3.10 o 
  -5   6  10        2.03        3.57      1.82 o 
  -4   6  10       35.96       37.79      1.77 o 
  -3   6  10       11.96       13.37      3.46 o 
  -2   6  10        0.53        1.22      1.48 o 
  -1   6  10       55.61       47.39      2.20 o 
   0   6  10       46.52       43.91      2.76 o 
   1   6  10      112.17      130.90      4.21 o 
   2   6  10      486.81      498.70     16.89 o 
   3   6  10      234.74      221.26      7.47 o 
   4   6  10        7.95        6.03      2.73 o 
   5   6  10       41.91       40.94      2.86 o 
   6   6  10        2.48        2.83      2.04 o 
   7   6  10       52.82       43.87      4.35 o 
 -10   7  10       16.66       15.98      4.61 o 
  -9   7  10       24.66       27.81      3.49 o 
  -8   7  10        0.10       -0.04      1.44 o 
  -7   7  10       52.53       61.60      4.87 o 
  -6   7  10       29.71       39.00      3.84 o 
  -5   7  10        3.72        3.74      1.94 o 
  -4   7  10      144.40      139.88      4.97 o 
  -3   7  10       11.35        7.88      2.82 o 
  -2   7  10        1.97        1.70      1.45 o 
  -1   7  10       51.59       42.32      2.84 o 
   0   7  10      172.36      179.72      6.59 o 
   1   7  10      392.70      358.41      8.25 o 
   2   7  10      100.15       99.74      4.33 o 
   3   7  10       14.84       11.77      3.61 o 
   4   7  10       30.76       19.30      6.32 o 
   5   7  10      102.98      114.43      4.50 o 
   6   7  10       15.14        9.82      3.98 o 
   7   7  10        5.21        4.62      2.65 o 
  -9   8  10        5.79        3.57      1.54 o 
  -8   8  10        0.05        0.23      1.66 o 
  -7   8  10       52.46       57.81      4.05 o 
  -6   8  10       15.87       15.24      6.20 o 
  -5   8  10       10.17        7.25      2.42 o 
  -4   8  10       45.62       45.79      3.19 o 
  -3   8  10       33.67       32.40     12.44 o 
  -2   8  10       33.34       24.70      3.35 o 
  -1   8  10        9.97        5.88      2.70 o 
   0   8  10       31.82       38.14      2.71 o 
   1   8  10      186.46      233.93      7.54 o 
   2   8  10       11.83       12.75      3.70 o 
   3   8  10      124.24      135.18      4.27 o 
   4   8  10       50.18       54.92      2.62 o 
   5   8  10        3.74        3.41      2.30 o 
   6   8  10      102.15       96.99      3.63 o 
  -8   9  10        1.03        1.22      1.75 o 
  -7   9  10        0.20        0.82      1.10 o 
  -6   9  10       12.36        7.63      3.32 o 
  -5   9  10        6.69        7.14      2.87 o 
  -4   9  10        0.00        3.15      2.57 o 
  -3   9  10        4.87        4.98      3.61 o 
  -2   9  10       49.19       45.98      4.63 o 
  -1   9  10        6.16        3.93      2.18 o 
   0   9  10      118.02      117.12      4.41 o 
   1   9  10      155.51      129.00      4.64 o 
   2   9  10       90.12       98.11      4.28 o 
   3   9  10       85.89       83.99      4.24 o 
   4   9  10       64.32       56.37      3.20 o 
   5   9  10      101.89      104.61      3.54 o 
  -7  10  10        3.96        2.65      3.86 o 
  -6  10  10       43.09       21.91     10.13 o 
  -5  10  10       41.77       42.34     11.61 o 
  -4  10  10       28.17       29.03     12.70 o 
  -3  10  10        6.01        3.83      2.70 o 
  -2  10  10        0.50        2.06      1.86 o 
  -1  10  10      188.87      227.06      9.00 o 
   0  10  10        4.09        6.32      3.72 o 
   1  10  10       21.73       28.19      3.18 o 
   2  10  10      155.76      178.97      6.44 o 
   3  10  10      745.05      877.05     44.05 o 
   4  10  10       57.52       68.12      4.15 o 
  -5  11  10        0.28       -1.77      2.39 o 
  -4  11  10        1.49        1.63      3.17 o 
  -3  11  10        0.17        1.37      2.03 o 
  -2  11  10       42.81       39.17      4.12 o 
  -1  11  10      170.88      186.90     10.95 o 
   0  11  10        7.25        9.61      4.39 o 
   1  11  10       11.80       12.37      3.92 o 
   2  11  10        0.20       -0.62      2.85 o 
   3  11  10        0.70       -0.49      1.67 o 
  -2  12  10       34.27       42.22      5.04 o 
  -1  12  10      113.51      116.95      6.14 o 
 -11   1  11       55.58       65.39      4.44 o 
 -10   1  11        5.21        6.64      2.35 o 
  -9   1  11        0.72        1.66      1.19 o 
  -8   1  11      286.12      254.61      4.50 o 
  -7   1  11       76.89       74.71      2.35 o 
  -6   1  11       64.16       50.33      2.03 o 
  -5   1  11       22.74       20.59      1.97 o 
  -4   1  11        0.37        2.07      1.38 o 
  -3   1  11      215.78      207.26      5.11 o 
  -2   1  11       33.77       25.52      4.04 o 
  -1   1  11       92.38      131.31     16.17 o 
   0   1  11     1083.70     1136.95     38.14 o 
   1   1  11        6.94       10.45      3.89 o 
   2   1  11      171.17      166.06      7.24 o 
   3   1  11       56.54       58.95      4.73 o 
   4   1  11      130.66      128.46      5.26 o 
   5   1  11      157.07      148.27      5.91 o 
   6   1  11        2.90        2.36      2.01 o 
   7   1  11        7.12        6.18      2.35 o 
   8   1  11       21.48       16.89      5.14 o 
 -11   2  11       28.08       21.48     10.08 o 
 -10   2  11        3.64        4.32      2.01 o 
  -9   2  11        2.72        3.80      1.64 o 
  -8   2  11       28.44       38.92      1.92 o 
  -7   2  11       11.49       12.49      1.67 o 
  -6   2  11      778.96      636.79      9.41 o 
  -5   2  11       38.25       41.41      4.55 o 
  -4   2  11       53.16       58.71      2.07 o 
  -3   2  11       57.18       55.24      2.61 o 
  -2   2  11     1377.55     1389.16     25.34 o 
  -1   2  11     2034.66     1965.27     41.39 o 
   0   2  11      585.00      561.73     32.43 o 
   1   2  11       15.78       15.85      4.63 o 
   2   2  11      165.88      168.31      6.69 o 
   3   2  11       68.32       59.01      3.88 o 
   4   2  11       27.34       21.79      8.33 o 
   5   2  11        2.85        1.76      1.58 o 
   6   2  11       51.74       59.36      3.28 o 
   7   2  11        7.89        5.41      3.76 o 
   8   2  11       12.50        9.04      5.15 o 
 -11   3  11        1.36        2.27      2.08 o 
 -10   3  11       10.88       10.17      3.18 o 
  -9   3  11       50.79       47.87      2.94 o 
  -8   3  11        9.80        9.16      3.51 o 
  -7   3  11        7.49        5.18      1.42 o 
  -6   3  11       67.67       34.50      3.23 o 
  -5   3  11        0.98        1.32      1.12 o 
  -4   3  11      236.14      204.36      5.78 o 
  -3   3  11     1469.14     1458.13     37.42 o 
  -2   3  11      968.53      945.37     15.35 o 
  -1   3  11      130.25      141.79      4.44 o 
   0   3  11      255.95      235.81      8.12 o 
   1   3  11        1.34        1.64      1.70 o 
   2   3  11      447.42      456.77     10.74 o 
   3   3  11       50.05       46.86      4.36 o 
   4   3  11       16.34       19.73      6.99 o 
   5   3  11       22.64       25.92      3.97 o 
   6   3  11      148.70      141.02      4.15 o 
   7   3  11       36.71       34.00      4.66 o 
   8   3  11        1.77        0.58      1.42 o 
 -11   4  11       18.50       13.00      4.70 o 
 -10   4  11      162.04      192.67      8.45 o 
  -9   4  11        3.03        2.80      1.53 o 
  -8   4  11        2.62        4.38      2.28 o 
  -7   4  11       73.02       71.03      3.64 o 
  -6   4  11        2.80       11.26      1.72 o 
  -5   4  11        0.63        0.40      1.00 o 
  -4   4  11      222.53      164.47      5.95 o 
  -3   4  11      186.41      174.25      4.69 o 
  -2   4  11      446.73      460.00      9.82 o 
  -1   4  11      325.98      321.81      7.16 o 
   0   4  11      172.27      147.03      4.56 o 
   1   4  11      279.89      256.42      7.31 o 
   2   4  11       29.15       28.46     11.28 o 
   3   4  11      154.92      147.79      7.03 o 
   4   4  11       12.54        9.43      3.95 o 
   5   4  11        0.41        0.34      2.02 o 
   6   4  11       38.01       29.59      8.46 o 
   7   4  11       92.18       94.10      5.26 o 
   8   4  11       17.22        8.85      5.22 o 
 -10   5  11        0.70        3.15      2.24 o 
  -9   5  11      143.88      153.96      5.14 o 
  -8   5  11      100.54      116.19      4.75 o 
  -7   5  11        5.46        4.59      1.82 o 
  -6   5  11       39.70       38.87      3.40 o 
  -5   5  11       16.11       22.08      2.58 o 
  -4   5  11       16.69       26.41      3.80 o 
  -3   5  11      444.22      432.05      7.82 o 
  -2   5  11      166.38      147.21      3.72 o 
  -1   5  11       56.27       52.04      2.08 o 
   0   5  11       38.79       34.02      1.87 o 
   1   5  11       95.61       87.58      4.80 o 
   2   5  11      247.73      261.46     10.11 o 
   3   5  11       54.91       50.18      4.58 o 
   4   5  11       97.16       93.75      7.61 o 
   5   5  11      119.97      123.39      4.13 o 
   6   5  11        0.81        2.80      2.06 o 
   7   5  11        1.09        1.58      1.20 o 
 -10   6  11       26.31       33.59      5.04 o 
  -9   6  11       86.25       96.36      5.58 o 
  -8   6  11        0.02        0.29      1.45 o 
  -7   6  11       97.96       92.79     10.30 o 
  -6   6  11        0.01        2.63      1.50 o 
  -5   6  11       27.23       26.08      6.08 o 
  -4   6  11       73.54       69.53      2.66 o 
  -3   6  11        0.01        0.80      0.71 o 
  -2   6  11       23.77       22.73      2.29 o 
  -1   6  11       65.54       53.09      2.53 o 
   0   6  11        0.03        0.32      1.46 o 
   1   6  11      342.48      311.79      9.93 o 
   2   6  11       20.73       21.62      7.77 o 
   3   6  11       23.84       23.39      8.08 o 
   4   6  11       85.76       88.17      4.39 o 
   5   6  11       21.41       25.93      7.77 o 
   6   6  11        0.63        2.17      1.87 o 
   7   6  11        1.42        1.70      1.62 o 
  -9   7  11        8.55        7.27      3.45 o 
  -8   7  11       34.23       39.49      4.93 o 
  -7   7  11      101.54      105.93      4.45 o 
  -6   7  11        0.13        1.39      1.70 o 
  -5   7  11        2.11       -0.33      1.84 o 
  -4   7  11       47.19       46.09      5.68 o 
  -3   7  11       98.35       94.59      3.93 o 
  -2   7  11       11.17        6.04      2.73 o 
  -1   7  11       74.44       75.29      3.76 o 
   0   7  11       17.69       18.79      3.29 o 
   1   7  11       15.35       10.82      3.57 o 
   2   7  11       15.60       15.60      6.46 o 
   3   7  11      128.53      136.09      4.75 o 
   4   7  11       80.98       80.60      4.57 o 
   5   7  11        0.05        0.14      1.71 o 
   6   7  11        7.14       20.17     25.08 o 
  -8   8  11       19.90       16.18      7.07 o 
  -7   8  11       10.65        7.95      3.16 o 
  -6   8  11       17.75       15.17      4.38 o 
  -5   8  11       94.27      100.34      4.00 o 
  -4   8  11        0.26        4.13      3.08 o 
  -3   8  11        0.00        1.31      1.63 o 
  -2   8  11       43.33       47.70      8.30 o 
  -1   8  11       11.76        4.33      1.87 o 
   0   8  11       35.37       38.46      5.41 o 
   1   8  11       36.86       29.60      3.31 o 
   2   8  11      247.16      231.96      6.05 o 
   3   8  11      259.53      256.74      6.26 o 
   4   8  11       15.38       17.03      5.29 o 
   5   8  11      147.13      145.06      4.59 o 
  -7   9  11        3.22        4.28      2.76 o 
  -6   9  11        4.88        3.61      2.32 o 
  -5   9  11       18.19       18.88      5.63 o 
  -4   9  11        8.45        5.73      3.22 o 
  -3   9  11        0.04        3.14      2.59 o 
  -2   9  11        0.25       -0.37      2.15 o 
  -1   9  11       46.19       39.48      4.84 o 
   0   9  11        0.07        1.10      1.01 o 
   1   9  11       59.06       74.99      3.52 o 
   2   9  11       38.92       41.92      4.31 o 
   3   9  11      124.46      142.18      7.76 o 
   4   9  11       50.88       52.46      6.21 o 
  -6  10  11       10.77        6.34      5.25 o 
  -5  10  11       34.13       30.61      6.09 o 
  -4  10  11        1.49        3.10      2.26 o 
  -3  10  11        0.72        1.82      2.22 o 
  -2  10  11        2.74        2.67      2.20 o 
  -1  10  11       14.26       13.71      5.85 o 
   0  10  11       14.06       12.25      6.11 o 
   1  10  11       86.40       89.75      8.34 o 
   2  10  11        3.27        2.85      1.20 o 
   3  10  11       20.81       13.54      4.97 o 
  -4  11  11        1.68        1.30      2.24 o 
  -3  11  11        2.69        1.62      2.21 o 
  -2  11  11       11.71        8.50      4.73 o 
  -1  11  11        0.88        1.56      1.89 o 
   0  11  11       16.86       12.23      8.56 o 
   1  11  11      239.59      269.91      9.27 o 
 -11   0  12        1.44       -0.40      5.32 o 
 -10   0  12       41.04       55.09     10.04 o 
  -9   0  12       84.09       86.56      6.63 o 
  -8   0  12        0.75        1.48      1.07 o 
  -7   0  12       64.77       56.54      3.82 o 
  -6   0  12      287.49      250.98      6.72 o 
  -5   0  12       51.99       59.49      8.47 o 
  -4   0  12      161.74      131.12      6.34 o 
  -3   0  12      281.88      261.84      9.86 o 
  -2   0  12     1047.70     1045.12     40.47 o 
  -1   0  12     1017.28      999.16     38.99 o 
   0   0  12     1632.47     1546.01     59.80 o 
   1   0  12      361.50      409.79     14.80 o 
   2   0  12        3.74        5.54      4.37 o 
   3   0  12       75.81       74.73     18.51 o 
   4   0  12      259.26      265.16     12.96 o 
   5   0  12      300.77      302.21     13.87 o 
   6   0  12      242.23      266.87     11.74 o 
   7   0  12        0.66        2.15      3.62 o 
 -11   1  12        4.37        2.41      1.43 o 
 -10   1  12        2.86        4.17      2.19 o 
  -9   1  12       21.79       16.70      3.70 o 
  -8   1  12        0.04        0.61      0.83 o 
  -7   1  12        0.00        0.72      1.12 o 
  -6   1  12        0.06        1.71      0.63 o 
  -5   1  12       13.30       11.39      2.47 o 
  -4   1  12      320.53      282.04      6.86 o 
  -3   1  12      178.31      154.80      4.92 o 
  -2   1  12       41.65       44.94      2.96 o 
  -1   1  12       28.25       27.00     10.01 o 
   0   1  12      158.84      151.11      9.17 o 
   1   1  12      329.84      339.63      8.83 o 
   2   1  12      190.02      186.29      6.67 o 
   3   1  12      150.12      157.63      7.37 o 
   4   1  12      150.05      148.43      6.17 o 
   5   1  12       36.27       34.83      4.61 o 
   6   1  12       25.67       21.91     10.37 o 
   7   1  12        2.15        2.14      1.47 o 
 -11   2  12        7.62        8.73      5.22 o 
 -10   2  12        1.93        1.99      1.27 o 
  -9   2  12        0.61        1.83      1.04 o 
  -8   2  12        1.37        1.54      1.07 o 
  -7   2  12        1.33        1.74      1.05 o 
  -6   2  12        2.53        0.55      0.62 o 
  -5   2  12        0.65        0.98      0.91 o 
  -4   2  12      248.84      186.54      3.60 o 
  -3   2  12        2.88        1.94      1.11 o 
  -2   2  12      800.67      787.07     20.32 o 
  -1   2  12      253.68      230.35     13.10 o 
   0   2  12      154.52      146.17      9.38 o 
   1   2  12       14.31       13.18      4.70 o 
   2   2  12       64.24       66.61      5.11 o 
   3   2  12       53.83       48.62      5.60 o 
   4   2  12      109.29      107.53      5.50 o 
   5   2  12      124.33      116.28      6.18 o 
   6   2  12       74.65       78.60      5.91 o 
   7   2  12        4.05        3.89      2.16 o 
 -10   3  12        0.14        1.17      1.39 o 
  -9   3  12       65.43       68.92      3.98 o 
  -8   3  12       32.75       34.05      3.90 o 
  -7   3  12        1.51        1.48      1.08 o 
  -6   3  12        0.00        0.40      1.00 o 
  -5   3  12       20.48       23.84      1.77 o 
  -4   3  12      101.39       57.55      2.12 o 
  -3   3  12      140.31      123.13      3.48 o 
  -2   3  12       28.94       18.22      4.29 o 
  -1   3  12        5.61        3.12      2.36 o 
   0   3  12      381.21      361.08     14.96 o 
   1   3  12      147.90      156.74      7.88 o 
   2   3  12      357.67      344.04     11.00 o 
   3   3  12       13.35       14.50      5.07 o 
   4   3  12       93.46       90.67      5.43 o 
   5   3  12      153.01      162.55      5.72 o 
   6   3  12        2.30        1.27      2.08 o 
   7   3  12        1.43        1.66      1.31 o 
 -10   4  12        0.18        1.81      1.36 o 
  -9   4  12        0.16        1.06      1.11 o 
  -8   4  12        7.58        6.78      2.48 o 
  -7   4  12       61.20       68.72      4.21 o 
  -6   4  12        0.16        1.48      0.86 o 
  -5   4  12        0.56        0.84      0.88 o 
  -4   4  12      109.39       80.76      3.56 o 
  -3   4  12       23.96       27.30      2.72 o 
  -2   4  12      123.60      105.40      4.17 o 
  -1   4  12     1227.46     1167.13     18.33 o 
   0   4  12      186.20      181.24      4.73 o 
   1   4  12        8.63        7.79      3.56 o 
   2   4  12      117.88      110.30      6.63 o 
   3   4  12        2.15        3.50      3.52 o 
   4   4  12      115.45      113.49      6.26 o 
   5   4  12        6.22        7.92      5.01 o 
   6   4  12        8.51        5.91      2.24 o 
   7   4  12       38.74       35.08      4.77 o 
 -10   5  12       28.18       31.29      2.80 o 
  -9   5  12       13.53       12.78      3.45 o 
  -8   5  12       68.75       85.26      4.38 o 
  -7   5  12       70.73       70.70      3.12 o 
  -6   5  12        0.72        2.13      1.52 o 
  -5   5  12       39.57       31.91      3.03 o 
  -4   5  12        7.40        4.54      2.30 o 
  -3   5  12        6.67        8.26      2.42 o 
  -2   5  12       47.85       42.36      3.94 o 
  -1   5  12       18.25       20.30      2.02 o 
   0   5  12        7.33        5.07      2.20 o 
   1   5  12        4.17        2.16      2.23 o 
   2   5  12       17.76       11.89      4.37 o 
   3   5  12      276.69      275.88     12.07 o 
   4   5  12        6.27        6.25      3.13 o 
   5   5  12        5.23        3.95      3.15 o 
   6   5  12       22.48       21.26      3.60 o 
  -9   6  12       16.55       15.37      5.32 o 
  -8   6  12      120.39      120.64      7.48 o 
  -7   6  12        0.68        0.62      1.70 o 
  -6   6  12        0.00        0.65      2.01 o 
  -5   6  12       65.87       66.16      3.30 o 
  -4   6  12       36.35       40.74      5.47 o 
  -3   6  12       17.18       24.72      2.63 o 
  -2   6  12       19.71       24.69      3.07 o 
  -1   6  12       37.55       40.57      3.00 o 
   0   6  12        3.63        2.96      1.70 o 
   1   6  12       63.79       60.40      3.35 o 
   2   6  12        8.86        9.57      3.36 o 
   3   6  12       16.57       13.00      6.09 o 
   4   6  12       22.58       16.29      7.30 o 
   5   6  12       40.25       36.48     12.15 o 
   6   6  12       25.49       18.51      3.84 o 
  -8   7  12       46.28       47.69      4.99 o 
  -7   7  12       12.29        9.02      3.25 o 
  -6   7  12       13.05       10.12      3.71 o 
  -5   7  12       62.57       62.15      3.69 o 
  -4   7  12       28.96       29.41      9.66 o 
  -3   7  12       44.54       47.66      4.79 o 
  -2   7  12       24.06       20.05      4.57 o 
  -1   7  12       14.39       10.02      2.87 o 
   0   7  12       51.65       56.51      3.62 o 
   1   7  12       10.17        7.14      2.73 o 
   2   7  12       10.91        5.46      3.43 o 
   3   7  12       69.56       60.22      3.95 o 
   4   7  12      192.68      179.58     11.27 o 
   5   7  12      182.11      197.85     12.49 o 
  -8   8  12      215.14      222.35      7.05 o 
  -7   8  12      162.58      176.20      4.74 o 
  -6   8  12        0.00        2.38      1.92 o 
  -5   8  12        4.31        3.23      2.54 o 
  -4   8  12       51.54       55.97      4.66 o 
  -3   8  12        1.55        4.19      2.73 o 
  -2   8  12        1.06        1.76      2.01 o 
  -1   8  12       79.26       76.02      6.77 o 
   0   8  12        0.10        1.67      1.09 o 
   1   8  12       52.09       47.36      4.24 o 
   2   8  12        2.85        3.53      1.68 o 
   3   8  12       19.55       19.44      7.29 o 
   4   8  12       30.76       36.29      6.48 o 
  -6   9  12        3.82        3.45      2.56 o 
  -5   9  12       68.26       67.42      8.16 o 
  -4   9  12        5.86        7.11      3.86 o 
  -3   9  12        7.03        4.65      3.39 o 
  -2   9  12       21.79       20.01      8.68 o 
  -1   9  12        1.49        2.34      2.29 o 
   0   9  12       20.91       15.47      5.30 o 
   1   9  12       19.28       20.80      8.60 o 
   2   9  12       10.76        5.39      2.90 o 
   3   9  12        4.09        3.58      2.20 o 
  -5  10  12      190.44      188.66      7.04 o 
  -4  10  12        5.82        3.45      2.85 o 
  -3  10  12       10.57       11.93      5.83 o 
  -2  10  12        9.51        3.87      3.96 o 
  -1  10  12        2.54        2.39      3.36 o 
   0  10  12        4.03        7.18      3.51 o 
   1  10  12        5.63        2.39      3.19 o 
 -10   1  13       41.00       42.76      4.26 o 
  -9   1  13        2.23        1.48      1.27 o 
  -8   1  13       24.66       30.17      2.27 o 
  -7   1  13       23.75       25.25      2.07 o 
  -6   1  13        0.00        1.34      0.89 o 
  -5   1  13       17.70       14.59      3.59 o 
  -4   1  13        8.46        5.01      1.54 o 
  -3   1  13        0.41        1.93      1.51 o 
  -2   1  13      157.54      148.01      5.80 o 
  -1   1  13      217.79      204.59      9.42 o 
   0   1  13      838.20      878.84     31.18 o 
   1   1  13        0.17        0.96      1.90 o 
   2   1  13     1489.66     1551.03     70.84 o 
   3   1  13      812.71      822.44     34.69 o 
   4   1  13      260.12      265.88      8.08 o 
   5   1  13        1.39        0.33      2.93 o 
   6   1  13       31.04       23.06     11.14 o 
 -10   2  13       16.94       11.23      4.58 o 
  -9   2  13       42.82       42.90      4.18 o 
  -8   2  13       18.83       18.78      2.63 o 
  -7   2  13       39.44       36.77      2.49 o 
  -6   2  13        0.72        1.08      1.16 o 
  -5   2  13        0.10        1.08      0.91 o 
  -4   2  13       83.02       72.44      2.55 o 
  -3   2  13       68.58       58.83      2.52 o 
  -2   2  13      281.69      269.02      6.58 o 
  -1   2  13      491.66      480.24     13.91 o 
   0   2  13        2.78        1.86      1.64 o 
   1   2  13        6.93        4.19      2.66 o 
   2   2  13        3.05        3.29      2.37 o 
   3   2  13       31.35       31.64     10.75 o 
   4   2  13      215.26      213.54      6.44 o 
   5   2  13      194.89      196.81      7.97 o 
   6   2  13       38.99       28.48     13.83 o 
 -10   3  13        0.76        2.20      1.58 o 
  -9   3  13        8.82        9.04      2.61 o 
  -8   3  13        0.68        2.26      1.09 o 
  -7   3  13       13.46       10.44      2.33 o 
  -6   3  13       25.26       21.53      2.30 o 
  -5   3  13       19.25       18.43      2.32 o 
  -4   3  13        4.44        2.98      1.46 o 
  -3   3  13       27.50       29.50      3.05 o 
  -2   3  13       41.96       31.58      2.15 o 
  -1   3  13        1.41       -0.06      3.44 o 
   0   3  13      267.53      272.17      9.34 o 
   1   3  13     1249.21     1290.27     70.58 o 
   2   3  13        0.00        2.17      2.42 o 
   3   3  13        0.02        0.62      1.93 o 
   4   3  13       14.87       13.78      6.47 o 
   5   3  13       18.76       20.90      9.71 o 
   6   3  13       24.05       18.34     10.29 o 
  -9   4  13        0.09        1.42      1.51 o 
  -8   4  13        1.18        2.24      1.73 o 
  -7   4  13       19.61       16.65      5.25 o 
  -6   4  13       16.92       18.28      2.58 o 
  -5   4  13       24.15       19.93      4.98 o 
  -4   4  13        5.30        7.14      2.65 o 
  -3   4  13        4.81        3.40      1.57 o 
  -2   4  13       88.24       78.41      3.03 o 
  -1   4  13       30.40       34.37      2.89 o 
   0   4  13       13.83        9.57      3.37 o 
   1   4  13       51.28       47.46      4.51 o 
   2   4  13        7.53        5.67      3.14 o 
   3   4  13        4.40        3.47      1.78 o 
   4   4  13       11.37       12.65      6.36 o 
   5   4  13        0.34        1.44      2.68 o 
   6   4  13        7.28        7.84      4.28 o 
  -9   5  13        0.79        0.61      1.49 o 
  -8   5  13        6.20        4.14      2.32 o 
  -7   5  13        4.71        3.81      1.78 o 
  -6   5  13       29.65       20.42      6.66 o 
  -5   5  13        4.44        6.17      2.52 o 
  -4   5  13       29.83       39.55      2.49 o 
  -3   5  13        0.16        1.02      1.33 o 
  -2   5  13        3.94        2.17      1.52 o 
  -1   5  13        0.10        1.59      0.87 o 
   0   5  13        1.96        1.08      2.02 o 
   1   5  13       91.09       79.86      4.29 o 
   2   5  13       55.79       53.63      5.35 o 
   3   5  13       11.29       10.10      5.72 o 
   4   5  13        8.32        4.57      2.73 o 
   5   5  13       15.11       12.55      7.23 o 
  -8   6  13       36.72       53.93      7.01 o 
  -7   6  13      234.86      280.00     12.20 o 
  -6   6  13       67.95       81.63      4.38 o 
  -5   6  13        5.88       10.77      3.53 o 
  -4   6  13       34.77       37.30      4.30 o 
  -3   6  13       22.63       22.55      3.79 o 
  -2   6  13       14.07       15.09      5.24 o 
  -1   6  13       26.63       22.09      8.28 o 
   0   6  13        1.47        1.13      1.58 o 
   1   6  13        1.52        1.80      1.56 o 
   2   6  13       10.01       11.30      4.52 o 
   3   6  13        0.02       -0.15      1.57 o 
   4   6  13       40.73       41.00      4.58 o 
   5   6  13       25.30       16.20      8.19 o 
  -8   7  13       60.08       79.44      5.29 o 
  -7   7  13      119.40      143.79      4.89 o 
  -6   7  13      208.43      235.29     11.91 o 
  -5   7  13      117.24      148.51      8.15 o 
  -4   7  13       38.58       43.34      5.14 o 
  -3   7  13        0.58        2.34      2.36 o 
  -2   7  13      109.68      117.93      4.52 o 
  -1   7  13        4.18        4.40      2.02 o 
   0   7  13       15.94       17.57      6.16 o 
   1   7  13       58.35       56.85      3.37 o 
   2   7  13       20.16       13.29      6.14 o 
   3   7  13       61.51       59.64      5.67 o 
   4   7  13        0.11        1.20      2.46 o 
  -7   8  13      145.67      168.20      6.72 o 
  -6   8  13      104.35      116.87      6.51 o 
  -5   8  13      203.29      237.90     14.26 o 
  -4   8  13        3.45        0.65      4.08 o 
  -3   8  13       29.85       27.02     12.80 o 
  -2   8  13        4.95        3.90      2.13 o 
  -1   8  13        8.01        5.62      3.23 o 
   0   8  13        1.01        1.49      1.89 o 
   1   8  13        3.50        3.63      2.66 o 
   2   8  13       29.70       16.55      7.54 o 
   3   8  13        1.75        1.28      1.43 o 
  -5   9  13      192.79      201.97      7.58 o 
  -4   9  13        1.27        0.10      2.39 o 
  -3   9  13      142.02      167.65      6.50 o 
  -2   9  13       16.17       12.31      6.91 o 
  -1   9  13       35.11       26.51     10.99 o 
   0   9  13        3.53        2.22      1.81 o 
   1   9  13        1.28        1.37      1.42 o 
  -9   0  14        4.12        3.60      2.37 o 
  -8   0  14      112.40      119.47      8.06 o 
  -7   0  14       31.02       47.42      5.59 o 
  -6   0  14        7.03        4.79      1.99 o 
  -5   0  14       45.65       48.22      4.62 o 
  -4   0  14        2.60        0.77      1.93 o 
  -3   0  14       51.85       56.11      6.52 o 
  -2   0  14        3.16        2.23      2.39 o 
  -1   0  14        0.88        0.01      1.83 o 
   0   0  14      142.72      141.61     10.79 o 
   1   0  14       72.33       66.10     17.14 o 
   2   0  14      227.70      233.99     12.01 o 
   3   0  14        0.00        1.16      4.56 o 
   4   0  14     1455.88     1469.53     23.78 o 
   5   0  14     1169.32      952.63     18.12 o 
   6   0  14      131.42      131.00      8.42 o 
  -9   1  14       59.21       61.54     10.82 o 
  -8   1  14        1.02        2.48      0.98 o 
  -7   1  14       51.34       49.45      2.64 o 
  -6   1  14        6.03        4.72      1.23 o 
  -5   1  14       36.89       39.86      2.02 o 
  -4   1  14        0.00        0.86      1.09 o 
  -3   1  14        6.66        7.69      2.62 o 
  -2   1  14       46.98       38.94      3.26 o 
  -1   1  14        5.39        2.99      2.77 o 
   0   1  14       54.20       55.97      5.13 o 
   1   1  14      238.68      245.12      9.65 o 
   2   1  14        9.44        7.12      3.93 o 
   3   1  14        3.48        4.65      2.78 o 
   4   1  14       68.68       69.85      9.55 o 
   5   1  14        3.88        2.36      2.67 o 
  -9   2  14        0.36        0.79      1.53 o 
  -8   2  14        0.44        1.60      1.28 o 
  -7   2  14        1.07        2.09      1.14 o 
  -6   2  14        4.15        2.49      1.15 o 
  -5   2  14        0.01       -0.22      0.94 o 
  -4   2  14       35.66       38.72      2.26 o 
  -3   2  14        2.79        3.57      1.77 o 
  -2   2  14        0.18        0.49      1.37 o 
  -1   2  14        1.34        1.23      1.85 o 
   0   2  14       14.74       12.41      5.04 o 
   1   2  14       14.14       13.82      6.64 o 
   2   2  14      222.42      220.47     20.64 o 
   3   2  14      197.57      195.82     16.74 o 
   4   2  14      103.27       98.32      6.44 o 
   5   2  14      237.37      242.56      7.89 o 
  -9   3  14       35.17       34.11      4.28 o 
  -8   3  14        8.15        9.55      3.30 o 
  -7   3  14        0.36        0.88      1.68 o 
  -6   3  14       43.02       53.69      3.50 o 
  -5   3  14        3.73        4.92      1.45 o 
  -4   3  14        0.16        0.32      1.13 o 
  -3   3  14        1.21        1.18      1.23 o 
  -2   3  14        3.68        2.13      1.58 o 
  -1   3  14        0.42        1.29      1.90 o 
   0   3  14      189.19      201.13      7.99 o 
   1   3  14       31.64       25.52     11.04 o 
   2   3  14        0.00        1.62      1.72 o 
   3   3  14       14.74       13.22      5.78 o 
   4   3  14       30.82       18.13     11.93 o 
   5   3  14        7.71        8.28      4.75 o 
  -9   4  14        5.21        3.20      2.08 o 
  -8   4  14        6.66        5.72      2.51 o 
  -7   4  14       60.36       68.51      3.86 o 
  -6   4  14        2.03        3.90      2.21 o 
  -5   4  14        3.17        4.54      1.91 o 
  -4   4  14        2.96        3.53      1.43 o 
  -3   4  14       13.42        9.62      3.66 o 
  -2   4  14        3.60        6.21      2.01 o 
  -1   4  14        3.74        6.36      2.69 o 
   0   4  14       66.53       67.50      4.37 o 
   1   4  14       21.79       15.11      7.24 o 
   2   4  14       15.30       11.24      5.74 o 
   3   4  14      145.41      148.51      6.67 o 
   4   4  14      143.28      155.46      9.29 o 
   5   4  14        0.09        2.03      2.75 o 
  -8   5  14       17.46       14.13      4.28 o 
  -7   5  14        2.33        1.12      2.44 o 
  -6   5  14        5.68        4.96      2.55 o 
  -5   5  14      162.00      177.32      8.74 o 
  -4   5  14      278.54      324.97      4.97 o 
  -3   5  14        2.27        3.28      1.39 o 
  -2   5  14        0.67       -0.10      1.71 o 
  -1   5  14        1.40        1.30      1.66 o 
   0   5  14       41.06       37.40      4.16 o 
   1   5  14       77.90       72.85      4.07 o 
   2   5  14       40.98       41.91      3.44 o 
   3   5  14        5.63        1.16      3.36 o 
   4   5  14        7.33        4.93      3.37 o 
  -7   6  14       35.63       43.68      9.37 o 
  -6   6  14       59.60       69.51      4.20 o 
  -5   6  14        6.51        4.17      2.87 o 
  -4   6  14      283.57      319.20     11.75 o 
  -3   6  14       17.16       25.02      3.00 o 
  -2   6  14       13.51        9.16      3.83 o 
  -1   6  14        2.43        2.04      1.85 o 
   0   6  14        0.00        2.29      1.45 o 
   1   6  14       42.81       37.14      9.61 o 
   2   6  14       39.96       46.82      4.00 o 
   3   6  14       10.96       12.09      6.14 o 
  -6   7  14       16.40        8.69      5.36 o 
  -5   7  14      289.63      339.27      9.60 o 
  -4   7  14      171.72      191.98     11.33 o 
  -3   7  14      267.27      312.68     16.64 o 
  -2   7  14        0.14        1.72      2.02 o 
  -1   7  14       43.29       43.42      5.49 o 
   0   7  14        1.30        2.03      1.62 o 
   1   7  14        9.12        7.40      3.30 o 
   2   7  14       22.15       16.78      6.47 o 
   3   7  14       22.32       15.25      8.31 o 
  -5   8  14        1.67        1.72      2.19 o 
  -4   8  14       18.12       18.00     10.34 o 
  -3   8  14       22.13       28.15     13.46 o 
  -2   8  14       48.57       51.14      7.04 o 
  -1   8  14        5.98        3.56      2.85 o 
   0   8  14       36.12       36.09      3.62 o 
   1   8  14       10.07        7.80      4.27 o 
  -8   1  15      389.74      466.64      9.12 o 
  -7   1  15       22.63       31.23      2.54 o 
  -6   1  15      144.11      163.90      3.72 o 
  -5   1  15        4.09        4.48      1.59 o 
  -4   1  15        0.03        0.80      0.96 o 
  -3   1  15       38.69       44.50      4.47 o 
  -2   1  15        1.39        4.32      2.19 o 
  -1   1  15       56.21       55.14      3.91 o 
   0   1  15        5.05        4.09      2.34 o 
   1   1  15        5.30        3.47      2.14 o 
   2   1  15       57.21       57.43      4.04 o 
   3   1  15       31.20       37.26      4.66 o 
   4   1  15       89.66       84.85      6.05 o 
  -8   2  15       33.97       35.23      3.48 o 
  -7   2  15      120.86      139.58      5.62 o 
  -6   2  15       11.35       13.10      4.32 o 
  -5   2  15       59.05       55.87      2.36 o 
  -4   2  15        3.78        4.32      1.87 o 
  -3   2  15       74.07       85.61      2.92 o 
  -2   2  15        7.30        6.14      1.60 o 
  -1   2  15        0.46       -1.69      2.49 o 
   0   2  15        3.74        2.55      1.44 o 
   1   2  15        0.42        1.55      2.02 o 
   2   2  15       43.22       42.29      5.07 o 
   3   2  15       45.72       34.20      4.58 o 
   4   2  15       62.86       58.09      4.69 o 
  -8   3  15       35.50       40.21      3.44 o 
  -7   3  15        1.90        2.02      1.55 o 
  -6   3  15       15.00       19.53      2.60 o 
  -5   3  15       22.27       27.71      4.44 o 
  -4   3  15        4.03        3.34      1.51 o 
  -3   3  15        4.08        2.23      1.58 o 
  -2   3  15       32.18       27.55      3.11 o 
  -1   3  15        6.71        5.91      2.46 o 
   0   3  15       10.10        6.23      3.87 o 
   1   3  15        0.07        0.95      2.51 o 
   2   3  15        6.95        3.79      4.10 o 
   3   3  15       10.07        6.72      3.27 o 
   4   3  15      100.70      104.19      6.28 o 
  -8   4  15        1.93        2.58      1.56 o 
  -7   4  15        5.33        4.15      2.39 o 
  -6   4  15       17.19       16.28      6.47 o 
  -5   4  15       13.86       12.57      5.32 o 
  -4   4  15        5.59        3.94      1.43 o 
  -3   4  15        0.03        1.79      1.19 o 
  -2   4  15       59.44       61.01      3.67 o 
  -1   4  15       10.72        7.63      3.80 o 
   0   4  15       22.60       24.42      8.34 o 
   1   4  15       64.26       61.44      6.33 o 
   2   4  15       15.17        9.02      4.19 o 
   3   4  15       31.19       23.42     14.98 o 
  -7   5  15        0.98        1.39      1.60 o 
  -6   5  15        3.65        4.01      2.10 o 
  -5   5  15       42.65       46.61      4.20 o 
  -4   5  15        2.43        1.76      2.23 o 
  -3   5  15        6.96        2.60      2.38 o 
  -2   5  15      279.70      324.18      8.86 o 
  -1   5  15       11.58        7.86      3.55 o 
   0   5  15        0.29        1.55      2.07 o 
   1   5  15        6.22        8.40      4.09 o 
   2   5  15        1.42        1.43      2.95 o 
   3   5  15      208.33      216.89      7.83 o 
  -6   6  15        3.43        2.79      3.79 o 
  -5   6  15        0.19        0.44      1.78 o 
  -4   6  15       41.78       35.01      7.08 o 
  -3   6  15      139.31      152.49     10.18 o 
  -2   6  15      406.12      495.96     20.21 o 
  -1   6  15        0.99        0.45      1.73 o 
   0   6  15       43.04       40.83      5.15 o 
   1   6  15        9.78        7.74      4.08 o 
   2   6  15       13.77        8.17      3.18 o 
  -5   7  15        2.81        5.31      3.80 o 
  -4   7  15      290.93      359.02     11.90 o 
  -3   7  15       16.96        9.37      5.68 o 
  -2   7  15      282.92      323.57     13.09 o 
  -1   7  15       17.19       16.77      7.21 o 
   0   7  15        2.68        2.24      1.82 o 
  -7   0  16       18.46       10.74      5.35 o 
  -6   0  16      136.63      174.72      8.04 o 
  -5   0  16      299.60      392.39     16.95 o 
  -4   0  16      331.39      396.89     12.25 o 
  -3   0  16       20.14       32.01      4.44 o 
  -2   0  16        2.63        4.73      3.65 o 
  -1   0  16       28.80       26.48     12.54 o 
   0   0  16       30.54       15.10     14.38 o 
   1   0  16       81.81       94.69      9.73 o 
   2   0  16        2.46        5.08      2.28 o 
   3   0  16       21.85       13.92      7.82 o 
  -7   1  16        7.44        7.61      3.24 o 
  -6   1  16      149.00      176.76      6.40 o 
  -5   1  16       36.19       42.02      2.08 o 
  -4   1  16        0.50        0.97      1.36 o 
  -3   1  16       44.19       38.97      3.59 o 
  -2   1  16        4.77        1.67      1.55 o 
  -1   1  16        3.12        2.23      2.78 o 
   0   1  16       10.43        5.12      4.00 o 
   1   1  16        2.21        2.40      2.58 o 
   2   1  16        4.90        3.17      2.47 o 
   3   1  16        0.09        1.59      2.18 o 
  -7   2  16       67.12       81.35      4.39 o 
  -6   2  16       68.51       82.79      3.01 o 
  -5   2  16       45.08       53.31      3.12 o 
  -4   2  16        7.49        5.08      1.63 o 
  -3   2  16        1.33        3.04      1.46 o 
  -2   2  16        4.27        2.06      2.04 o 
  -1   2  16        1.11        1.52      1.62 o 
   0   2  16       17.99       11.13      6.74 o 
   1   2  16        0.39        1.61      2.02 o 
   2   2  16        3.17        2.26      3.15 o 
   3   2  16        3.57        2.43      2.91 o 
  -7   3  16       16.07       12.99      5.15 o 
  -6   3  16       81.12       84.94      4.55 o 
  -5   3  16       66.57       69.32      3.65 o 
  -4   3  16       33.00       42.33      2.36 o 
  -3   3  16       63.82       68.75      3.66 o 
  -2   3  16      124.77      132.98      4.97 o 
  -1   3  16        8.55       10.64      3.78 o 
   0   3  16        5.07        4.02      3.79 o 
   1   3  16        7.49        4.06      3.41 o 
   2   3  16        4.76        3.73      2.58 o 
  -6   4  16        8.30        4.45      2.46 o 
  -5   4  16        2.05        0.39      1.96 o 
  -4   4  16       68.50       66.54      4.20 o 
  -3   4  16        0.61        1.15      1.27 o 
  -2   4  16        0.47        1.22      1.57 o 
  -1   4  16        6.00        3.85      2.63 o 
   0   4  16        0.18        3.57      2.06 o 
   1   4  16       22.36       29.79      6.29 o 
   2   4  16        0.62        1.21      1.90 o 
  -5   5  16       10.55        9.66      4.75 o 
  -4   5  16        4.13        5.98      3.40 o 
  -3   5  16        0.48        0.69      1.88 o 
  -2   5  16       15.52       10.40      4.71 o 
  -1   5  16       48.96       48.10      3.77 o 
   0   5  16       32.65       29.65      7.56 o 
   1   5  16       59.16       65.98      4.06 o 
  -3   6  16        3.76        1.63      1.88 o 
  -2   6  16       11.87       10.85      4.80 o 
  -1   6  16        5.58        2.23      2.66 o 
  -5   1  17       10.15        9.59      3.68 o 
  -4   1  17        1.96        1.55      1.18 o 
  -3   1  17       93.18      108.74      3.73 o 
  -2   1  17       36.95       45.91      3.47 o 
  -1   1  17       31.00       45.19      5.29 o 
   0   1  17        8.82        8.92      4.48 o 
   1   1  17        1.65        2.56      2.05 o 
  -5   2  17       65.55       72.39      2.97 o 
  -4   2  17      275.05      315.60      5.54 o 
  -3   2  17       84.23      101.32      4.20 o 
  -2   2  17        0.58        1.50      1.82 o 
  -1   2  17       53.14       59.02      3.51 o 
   0   2  17        8.01        8.15      4.54 o 
  -4   3  17        0.44        2.05      1.57 o 
  -3   3  17        0.25        1.26      1.78 o 
  -2   3  17       76.17       83.66      6.32 o 
  -1   3  17        1.78        1.54      2.05 o 
   0   3  17        4.78        3.80      2.15 o 
  -2   4  17       43.35       53.47      4.76 o 
                                                 
